# Supplementary material for: Targeted Mass Spectrometry Enables Multiplexed Quantification of Immunomodulatory Proteins in Clinical Biospecimens
Source: Front Immunol. 2021 Nov 11;12:765898. doi: 10.3389/fimmu.2021.765898 (PMC8632241; doi:10.3389/fimmu.2021.765898)
Supplement: Supplementary file 2 [file DataSheet_2.xlsx]

## Sheet: S1_recombinant prots
Supplemental Table 1. Catalog entries for recombinant proteins used in Western blot screening of antibodies.
Recombinant Protein or Over-Expressed Lysate Name	Company	Catalog #	Predicted Molecular Weight (KDa)
Recombinant protein of human arginase, type II (ARG2), nuclear gene encoding mitochondrial protein	Origene	TP306756	36
Purified recombinant protein of Human CD14 molecule (CD14), transcript variant 1	Origene	TP723883	35.8
Purified recombinant protein of Human PD-L1 / CD274 molecule (PD-L1 / CD274)	Origene	TP720630	26.3
Recombinant protein of human CD33 molecule (CD33), transcript variant 1	Origene	TP307023	38
Purified recombinant protein of Human CD40 molecule, TNF receptor superfamily member 5 (CD40), transcript variant 1	Origene	TP720633	20.2
Purified recombinant protein of Homo sapiens CD47 molecule (CD47), residues 19-141aa, with C-terminal Fc tag, expressed in HEK293 cells.	Origene	TP700196	35.21
Recombinant protein of human CD74 molecule, major histocompatibility complex, class II invariant chain (CD74), transcript variant 1	Origene	TP312964	33.3
Recombinant protein of human chemokine (C-X-C motif) ligand 10 (CXCL10)	Origene	TP303141	8.6
Purified recombinant protein of Human chemokine (C-X-C motif) ligand 13 (CXCL13)	Origene	TP723027	10.3
Purified recombinant protein of Homo sapiens ectonucleoside triphosphate diphosphohydrolase 1 (ENTPD1), transcript variant 1	Origene	TP319359	57.8
Purified recombinant protein of Human Fas (TNF receptor superfamily, member 6) (FAS), transcript variant 1.	Origene	TP723411	17.6
Recombinant protein of human inducible T-cell co-stimulator ligand (ICOSLG)	Origene	TP308975	33.2
Recombinant protein of human integrin, alpha E (antigen CD103, human mucosal lymphocyte antigen 1; alpha polypeptide) (ITGAE)	Origene	TP317265	128.1
Recombinant protein of human programmed cell death 1 ligand 2 (PDCD1LG2)	Origene	TP324141	30.8
Recombinant protein of human proteasome (prosome, macropain) subunit, alpha type, 1 (PSMA1), transcript variant 2, full length, with N-terminal HIS tag, expressed in E.Coli	Origene	TP760007	28.9
A recombinant protein with GST tag at N-terminal corresponding to the amino acids 1-604 of Human PTGS2 full-length ORF	Novus	H00005743-P02-2ug	95.4
Recombinant protein of human signal transducer and activator of transcription 1, 91kDa (STAT1), transcript variant alpha	Origene	TP313858	87.2
Recombinant protein of human signal transducer and activator of transcription 3 (acute-phase response factor) (STAT3), transcript variant 1	Origene	TP315836	87.9
TAP2 HEK293T cell transient overexpression lysate (as WB positive control)	Origene	LC412873	71.8
Recombinant protein of human vascular cell adhesion molecule 1 (VCAM1), transcript variant 1	Origene	TP309761	78.7

## Sheet: S2_assays
Supplemental Table 2. Sequences for extended heavy modified peptide with its corresponding heavy tryptic modified peptide and Antibody identifiers. For Peptide Modified Sequence, [+80] refers to phosphorylation, [+57] to carbamidomethylation, and R[+10] or K[+8] refers to heavy isotope amino acid. Total 46 proteins, 55 Peptides
Gene Symbol	Accession ID	Peptide Modified Sequence	Heavy Extended Peptide Modified Sequence	Ab Company	Antibody Portal ID (antibodies.cancer.gov)	Assay Portal ID (assays.cancer.gov)
NT5E	sp|P21589-2	VIYPAVEGR	YISKMKVIYPAVEGR[+10]IKFSTG	Excel Biopharm	CPTC-NT5E-1	CPTAC-5952
ADAM17	sp|P78536	VDNEELLPK	VC[+57]GYLKVDNEELLPK[+8]GLVDRE	Epitomics/Abcam	N/A	CPTAC-5968
ANXA1	sp|P04083	AAYLQETGKPLDETLK	QRQQIKAAYLQETGKPLDETLK[+8]KALTGH	Epitomics/Abcam	CPTC-ANXA1-4	CPTAC-5940
ANXA1	sp|P04083	GVDEATIIDILTK	KAIMVKGVDEATIIDILTK[+8]RNNAQR	Epitomics/Abcam	CPTC-ANXA1-5	CPTAC-5939
ARG2	sp|P78540	TFDLLIGK	QKVMERTFDLLIGK[+8]RQRPIH	Excel Biopharm	CPTC-ARG2-1	CPTAC-5969
ATM	sp|Q13315	NLS[+80]DIDQSFNK	DQEC[+57]KRNLS[+80]DIDQSFNK[+8]VAERVL	Epitomics/Abcam	CPTC-ATM-4	CPTAC-5979
ATM	sp|Q13315	NLSDIDQSFNK	DQEC[+57]KRNLSDIDQSFNK[+8]VAERVL	Epitomics/Abcam	CPTC-ATM-4	CPTAC-5978
ATM	sp|Q13315	SLEIS[+80]QSYTTTQR	FNEDTRSLEIS[+80]QSYTTTQR[+10]ESSDYS	Epitomics/Abcam	CPTC-ATM-2	CPTAC-5977
ATM	sp|Q13315	SLEISQSYTTTQR	FNEDTRSLEISQSYTTTQR[+10]ESSDYS	Epitomics/Abcam	CPTC-ATM-2	CPTAC-5976
CD163	sp|Q86VB7	LVDGVTEC[+57]SGR	ADLSLRLVDGVTEC[+57]SGR[+10]LEVRFQ	Excel Biopharm	CPTC-CD163-1	CPTAC-5983
CCL5	sp|P13501	EYFYTSGK	PRAHIKEYFYTSGK[+8]C[+57]SNPAV	Precision	CPTC-CCL5-2	CPTAC-5948
CD14	sp|P08571	FPAIQNLALR	ALC[+57]PHKFPAIQNLALR[+10]NTGMET	Excel Biopharm	CPTC-CD14-1	CPTAC-5944
CD33	sp|P20138	ILIPGTLEPGHSK	LTHRPKILIPGTLEPGHSK[+8]NLTC[+57]SV	Excel Biopharm	CPTC-CD33-1	CPTAC-5951
CD47	sp|Q08722	STVPTDFSSAK	DGALNKSTVPTDFSSAK[+8]IEVSQL	Excel Biopharm	CPTC-CD47-4	CPTAC-5975
CD70	sp|P32970	LYWQGGPALGR	PQQDPRLYWQGGPALGR[+10]SFLHGP	Precision	CPTC-CD70-1	CPTAC-5959
CEACAM8	sp|P31997	IIGYVISNQQITPGPAYSNR	VDANRRIIGYVISNQQITPGPAYSNR[+10]ETIYPN	Precision	CPTC-CEACAM8-2	CPTAC-5958
CXCL10	sp|P02778	VEIIATMK	SQFC[+57]PRVEIIATMK[+8]KKGEKR	Excel Biopharm	CPTC-CXCL10-1	CPTAC-5938
CXCL13	sp|O43927	SIVC[+57]VDPQAEWIQR	VWKKNKSIVC[+57]VDPQAEWIQR[+10]MMEVLR	Excel Biopharm	CPTC-CXCL13-1	CPTAC-5936
ENTPD1	sp|P49961	SLSNYPFDFQGAR	LDVVERSLSNYPFDFQGAR[+10]IITGQE	Excel Biopharm	CPTC-ENTPD1-1	CPTAC-5966
GAPDH	sp|P04406	GALQNIIPASTGAAK	LWRDGRGALQNIIPASTGAAK[+8]AVGKVI	Excel Biopharm	CPTC-GAPDH-1	CPTAC-5942
HAVCR2	sp|Q8TDQ0	GAC[+57]PVFEC[+57]GNVVLR	PVC[+57]WGKGAC[+57]PVFEC[+57]GNVVLR[+10]TDERDV	Precision	CPTC-HAVCR2-1	CPTAC-5984
CD74	sp|P04233	C[+57]QEEVSHIPAVHPGSFRPK	PKVLTKC[+57]QEEVSHIPAVHPGSFRPK[+8]C[+57]DENGN	Excel Biopharm	CPTC-CD74-1	CPTAC-5941
ICAM1	sp|P05362	DGTFPLPIGESVTVTR	ELKC[+57]LKDGTFPLPIGESVTVTR[+10]DLEGTY	Precision	CPTC-ICAM1-1	CPTAC-5943
ICOSLG	sp|O75144	GLYDVVSVLR	VFLNMRGLYDVVSVLR[+10]IARTPS	Excel Biopharm	CPTC-ICOSLG-1	CPTAC-5937
IL18	sp|Q14116	ISTLSC[+57]ENK	SVKC[+57]EKISTLSC[+57]ENK[+8]IISFKE	Epitomics/Abcam	CPTC-IL18-4	CPTAC-5980
ITGAE	sp|P38570	VSYQLQTPEGQTDHPQPILDR	SNASVKVSYQLQTPEGQTDHPQPILDR[+10]YTEPFA	Excel Biopharm	CPTC-ITGAE-1	CPTAC-5961
LIME1	sp|Q9H400	SSTC[+57]GAGTPPASSC[+57]PSLGR	GDPAGRSSTC[+57]GAGTPPASSC[+57]PSLGR[+10]GWRPLP	Excel Biopharm	CPTC-LIME1-1	N/A
LIME1	sp|Q9H400	SSTC[+57]GAGT[+80]PPASSC[+57]PSLGR	GDPAGRSSTC[+57]GAGT[+80]PPASSC[+57]PSLGR[+10]GWRPLP	Excel Biopharm	CPTC-LIME1-1	N/A
LGALS1	sp|P09382	SFVLNLGK	VAPDAKSFVLNLGK[+8]DSNNLC[+57]	Epitomics/Abcam	CPTC-LGALS1-1	CPTAC-5947
NFKB2	sp|Q00653	IEVDLVTHSDPPR	YEGPAKIEVDLVTHSDPPR[+10]AHAHSL	Epitomics/Abcam	CPTC-NFKB2-1	CPTAC-5970
CD274	sp|Q9NZQ7	NIIQFVHGEEDLK	WEMEDKNIIQFVHGEEDLK[+8]VQHSSY	Excel Biopharm	CPTC-CD274-1	CPTAC-5988
PDCD1LG2	sp|Q9BQ51	ATLLEEQLPLGK	SPHRERATLLEEQLPLGK[+8]ASFHIP	Excel Biopharm	CPTC-PDCD1LG2-1	CPTAC-5986
PECAM1	sp|P16284	DQNFVILEFPVEEQDR	REKNSRDQNFVILEFPVEEQDR[+10]VLSFRC[+57]	Hutch Core	N/A	CPTAC-5949
PTGS2	sp|P35354	ALPPVPDDC[+57]PTPLGVK	LSYYTRALPPVPDDC[+57]PTPLGVK[+8]GKKQLP	Excel Biopharm	CPTC-PTGS2-1	CPTAC-5960
PSMA1	sp|P25786	ETLPAEQDLTTK	GLRALRETLPAEQDLTTK[+8]NVSIGI	Excel Biopharm	CPTC-PSMA1-1	CPTAC-5955
PTPRC	sp|P08575	DPPSEPSPLEAEFQR	HNMKKRDPPSEPSPLEAEFQR[+10]LPSYRS	Epitomics/Abcam	CPTC-PTPRC-2	CPTAC-5946
PTPRC	sp|P08575	LFLAEFQSIPR	IADEGRLFLAEFQSIPR[+10]VFSKFP	Epitomics/Abcam	CPTC-PTPRC-1	CPTAC-5945
RIF1	sp|Q5UIP0	ASQGLLSSIENSESDSSEAK	RYQTRRASQGLLSSIENSESDSSEAK[+8]EEGSRK	Epitomics/Abcam	N/A	CPTAC-5981
STAT1	sp|P42224	YTYEHDPITK	EELEQKYTYEHDPITK[+8]NKQVLW	Excel Biopharm	CPTC-STAT1-1	CPTAC-5964
STAT3	sp|P40763	TGVQFTTK	RPLVIKTGVQFTTK[+8]VRLLVK	Excel Biopharm	CPTC-STAT3-1	CPTAC-5962
STAT6	sp|P42226-2	GYVPATIK	MGKDGRGYVPATIK[+8]MTVERD	Excel Biopharm	CPTC-STAT6-1	CPTAC-5965
TAP2	sp|Q03519	EAVGGLQTVR	AGQVVREAVGGLQTVR[+10]SFGAEE	Excel Biopharm	CPTC-TAP2-1	CPTAC-5973
TNFSF9	sp|P41273	EGPELSPDDPAGLLDLR	ASPRLREGPELSPDDPAGLLDLR[+10]QGMFAQ	Precision	CPTC-TNFSF9-1	CPTAC-5963
CD40	sp|P25942	SC[+57]SPGFGVK	SC[+57]VLHRSC[+57]SPGFGVK[+8]QIATGV	Precision	CPTC-CD40-4	CPTAC-5957
CD40	sp|P25942	YC[+57]DPNLGLR	HC[+57]HQHKYC[+57]DPNLGLR[+10]VQQKGT	Excel Biopharm	CPTC-CD40-1	CPTAC-5956
FAS	sp|P25445	EAY[+80]DTLIK	QLHGKKEAY[+80]DTLIK[+8]DLKKAN	Excel Biopharm	CPTC-FAS-1	CPTAC-5954
FAS	sp|P25445	EAYDTLIK	QLHGKKEAYDTLIK[+8]DLKKAN	Excel Biopharm	CPTC-FAS-1	CPTAC-5953
TNFRSF9	sp|Q07011	NQIC[+57]SPC[+57]PPNSFSSAGGQR	FC[+57]DNNRNQIC[+57]SPC[+57]PPNSFSSAGGQR[+10]TC[+57]DIC[+57]R	Precision	CPTC-TNFRSF9-5	N/A
TNFRSF14	sp|Q92956	EDEYPVGSEC[+57]C[+57]PK	ALPSC[+57]KEDEYPVGSEC[+57]C[+57]PK[+8]C[+57]SPGYR	Precision	CPTC-TNFRSF14-3	CPTAC-5985
TNFRSF17	sp|Q02223	SLPAALS[+80]ATEIEK	TNDYC[+57]KSLPAALS[+80]ATEIEK[+8]SISAR	Excel Biopharm	CPTC-TNFRSF17-1	N/A
TNFRSF17	sp|Q02223	SLPAALSATEIEK	TNDYC[+57]KSLPAALSATEIEK[+8]SISAR	Excel Biopharm	CPTC-TNFRSF17-1	CPTAC-5971
VCAM1	sp|P19320	TQIDSPLSGK	PSFSWRTQIDSPLSGK[+8]VRSEGT	Excel Biopharm	CPTC-VCAM1-1	CPTAC-5950
VSIR	sp|Q9H7M9	GHDVTFYK	LGPVDKGHDVTFYK[+8]TWYRSS	Precision	CPTC-VSIR-2	N/A
VTCN1	sp|Q7Z7D3	EGVLGLVHEFK	VIQWLKEGVLGLVHEFK[+8]EGKDEL	Precision	CPTC-VTCN1-2	CPTAC-5982
CX3CL1	sp|P78423	ALGTSPELPTGVTGSSGTR	SQEAQRALGTSPELPTGVTGSSGTR[+10]LPPTPK	Precision	CPTC-CX3CL1-1	CPTAC-5967

## Sheet: S3_MS params
Supplemental Table 3. MRM parameters for targeted peptides. For Peptide Modified Sequence, [+80] refers to phosphorylation, [+57] to carbamidomethylation. In Fragment ion, loss of (-98) refers to loss of H3O4P. Mz is mass-to-charge ratio (note exact masses are programmed in the method but the instrument is set to Unit resolution). Total 46 proteins, 55 Peptides, 110 Precursors, 626 transitions
Gene Symbol	Accession ID	Tryptic Peptide Modified Sequence	Fragment Ion	Collision Energy	Precursor Charge	Product Charge	light Precursor Mz	light Product Mz	heavy Precursor Mz	heavy Product Mz
CXL13	O43927	SIVC[+57]VDPQAEWIQR	y9	39.1	2	1	850.925	1142.56	855.929	1152.57
CXL13	O43927	SIVC[+57]VDPQAEWIQR	y8	39.1	2	1	850.925	1027.53	855.929	1037.54
CXL13	O43927	SIVC[+57]VDPQAEWIQR	y6	39.1	2	1	850.925	802.421	855.929	812.429
CXL13	O43927	SIVC[+57]VDPQAEWIQR	y5	39.1	2	1	850.925	731.383	855.929	741.392
CXL13	O43927	SIVC[+57]VDPQAEWIQR	y4	39.1	2	1	850.925	602.341	855.929	612.349
CXL13	O43927	SIVC[+57]VDPQAEWIQR	y3	39.1	2	1	850.925	416.262	855.929	426.27
CXL13	O43927	SIVC[+57]VDPQAEWIQR	y13	39.1	2	2	850.925	807.409	855.929	812.413
ICOSL	O75144	GLYDVVSVLR	y8	25.1	2	1	560.822	950.531	565.826	960.539
ICOSL	O75144	GLYDVVSVLR	y7	25.1	2	1	560.822	787.467	565.826	797.475
ICOSL	O75144	GLYDVVSVLR	y6	25.1	2	1	560.822	672.44	565.826	682.449
ICOSL	O75144	GLYDVVSVLR	y5	25.1	2	1	560.822	573.372	565.826	583.38
ICOSL	O75144	GLYDVVSVLR	y4	25.1	2	1	560.822	474.303	565.826	484.312
ICOSL	O75144	GLYDVVSVLR	b4	25.1	2	1	560.822	449.203	565.826	449.203
CXL10	P02778	VEIIATMK	y6	19.8	2	1	452.762	676.406	456.769	684.42
CXL10	P02778	VEIIATMK	y5	19.8	2	1	452.762	563.322	456.769	571.336
CXL10	P02778	VEIIATMK	y4	19.8	2	1	452.762	450.238	456.769	458.252
CXL10	P02778	VEIIATMK	y3	19.8	2	1	452.762	379.201	456.769	387.215
CXL10	P02778	VEIIATMK	y6	19.8	2	2	452.762	338.707	456.769	342.714
CXL10	P02778	VEIIATMK	b4	19.8	2	1	452.762	455.286	456.769	455.286
CXL10	P02778	VEIIATMK	b5	19.8	2	1	452.762	526.324	456.769	526.324
ANXA1	P04083	GVDEATIIDILTK	y8	31.6	2	1	694.388	916.571	698.395	924.586
ANXA1	P04083	GVDEATIIDILTK	y7	31.6	2	1	694.388	815.524	698.395	823.538
ANXA1	P04083	GVDEATIIDILTK	y6	31.6	2	1	694.388	702.44	698.395	710.454
ANXA1	P04083	AAYLQETGKPLDETLK	y14	25.3	3	2	592.984	817.935	595.656	821.943
ANXA1	P04083	AAYLQETGKPLDETLK	y13	25.3	3	2	592.984	736.404	595.656	740.411
ANXA1	P04083	AAYLQETGKPLDETLK	y12	25.3	3	2	592.984	679.862	595.656	683.869
HG2A	P04233	C[+57]QEEVSHIPAVHPGSFRPK	y11	31.2	3	1	725.697	1192.66	728.368	1200.67
HG2A	P04233	C[+57]QEEVSHIPAVHPGSFRPK	y7	31.2	3	1	725.697	788.441	728.368	796.456
HG2A	P04233	C[+57]QEEVSHIPAVHPGSFRPK	y17	31.2	3	2	725.697	943.997	728.368	948.004
HG2A	P04233	C[+57]QEEVSHIPAVHPGSFRPK	y16	31.2	3	2	725.697	879.476	728.368	883.483
HG2A	P04233	C[+57]QEEVSHIPAVHPGSFRPK	y14	31.2	3	2	725.697	765.42	728.368	769.428
HG2A	P04233	C[+57]QEEVSHIPAVHPGSFRPK	y11	31.2	3	2	725.697	596.833	728.368	600.84
HG2A	P04233	C[+57]QEEVSHIPAVHPGSFRPK	y7	31.2	3	2	725.697	394.724	728.368	398.731
G3P	P04406	GALQNIIPASTGAAK	y11	32.1	2	1	706.399	1042.59	710.406	1050.6
G3P	P04406	GALQNIIPASTGAAK	y10	32.1	2	1	706.399	928.546	710.406	936.56
G3P	P04406	GALQNIIPASTGAAK	y9	32.1	2	1	706.399	815.462	710.406	823.476
G3P	P04406	GALQNIIPASTGAAK	b6	32.1	2	1	706.399	597.335	710.406	597.335
G3P	P04406	GALQNIIPASTGAAK	b13	32.1	2	2	706.399	597.827	710.406	597.827
ICAM1	P05362	DGTFPLPIGESVTVTR	y11	38.9	2	1	844.946	1171.67	849.95	1181.68
ICAM1	P05362	DGTFPLPIGESVTVTR	y10	38.9	2	1	844.946	1058.58	849.95	1068.59
ICAM1	P05362	DGTFPLPIGESVTVTR	y13	38.9	2	2	844.946	708.398	849.95	713.402
ICAM1	P05362	DGTFPLPIGESVTVTR	y12	38.9	2	2	844.946	634.864	849.95	639.868
ICAM1	P05362	DGTFPLPIGESVTVTR	y10	38.9	2	2	844.946	529.796	849.95	534.8
ICAM1	P05362	DGTFPLPIGESVTVTR	b6	38.9	2	1	844.946	631.309	849.95	631.309
CD14	P08571	FPAIQNLALR	y8	25.6	2	1	571.838	898.547	576.842	908.555
CD14	P08571	FPAIQNLALR	y7	25.6	2	1	571.838	827.51	576.842	837.518
CD14	P08571	FPAIQNLALR	y6	25.6	2	1	571.838	714.426	576.842	724.434
CD14	P08571	FPAIQNLALR	y5	25.6	2	1	571.838	586.367	576.842	596.375
CD14	P08571	FPAIQNLALR	y3	25.6	2	1	571.838	359.24	576.842	369.248
CD14	P08571	FPAIQNLALR	b3	25.6	2	1	571.838	316.166	576.842	316.166
CD14	P08571	FPAIQNLALR	b4	25.6	2	1	571.838	429.25	576.842	429.25
PTPRC	P08575	LFLAEFQSIPR	y9	29.9	2	1	660.869	1060.58	665.873	1070.59
PTPRC	P08575	LFLAEFQSIPR	y8	29.9	2	1	660.869	947.495	665.873	957.503
PTPRC	P08575	LFLAEFQSIPR	y7	29.9	2	1	660.869	876.457	665.873	886.466
PTPRC	P08575	LFLAEFQSIPR	y6	29.9	2	1	660.869	747.415	665.873	757.423
PTPRC	P08575	LFLAEFQSIPR	y5	29.9	2	1	660.869	600.346	665.873	610.355
PTPRC	P08575	DPPSEPSPLEAEFQR	y10	39.1	2	1	849.902	1173.59	854.906	1183.6
PTPRC	P08575	DPPSEPSPLEAEFQR	y8	39.1	2	1	849.902	989.505	854.906	999.513
PTPRC	P08575	DPPSEPSPLEAEFQR	y14	39.1	2	2	849.902	792.389	854.906	797.393
PTPRC	P08575	DPPSEPSPLEAEFQR	y13	39.1	2	2	849.902	743.862	854.906	748.866
LEG1	P09382	SFVLNLGK	y6	19.2	2	1	439.261	643.414	443.268	651.428
LEG1	P09382	SFVLNLGK	y5	19.2	2	1	439.261	544.345	443.268	552.36
LEG1	P09382	SFVLNLGK	y4	19.2	2	1	439.261	431.261	443.268	439.275
CCL5	P13501	EYFYTSGK	y5	22	2	1	497.729	555.277	501.737	563.292
CCL5	P13501	EYFYTSGK	y4	22	2	1	497.729	392.214	501.737	400.228
CCL5	P13501	EYFYTSGK	b4	22	2	1	497.729	603.245	501.737	603.245
CCL5	P13501	EYFYTSGK	b5	22	2	1	497.729	704.293	501.737	704.293
CCL5	P13501	EYFYTSGK	b4	22	2	2	497.729	302.126	501.737	302.126
CCL5	P13501	EYFYTSGK	b5	22	2	2	497.729	352.65	501.737	352.65
PECA1	P16284	DQNFVILEFPVEEQDR	y7	28.3	3	1	659.99	872.411	663.326	882.419
PECA1	P16284	DQNFVILEFPVEEQDR	y5	28.3	3	1	659.99	676.29	663.326	686.298
PECA1	P16284	DQNFVILEFPVEEQDR	y8	28.3	3	2	659.99	510.243	663.326	515.247
PECA1	P16284	DQNFVILEFPVEEQDR	y7	28.3	3	2	659.99	436.709	663.326	441.713
PECA1	P16284	DQNFVILEFPVEEQDR	b8	28.3	3	1	659.99	959.483	663.326	959.483
VCAM1	P19320	TQIDSPLSGK	y8	23.3	2	1	523.28	816.446	527.287	824.46
VCAM1	P19320	TQIDSPLSGK	y7	23.3	2	1	523.28	703.362	527.287	711.376
VCAM1	P19320	TQIDSPLSGK	y6	23.3	2	1	523.28	588.335	527.287	596.349
VCAM1	P19320	TQIDSPLSGK	y5	23.3	2	1	523.28	501.303	527.287	509.317
VCAM1	P19320	TQIDSPLSGK	y3	23.3	2	1	523.28	291.166	527.287	299.18
VCAM1	P19320	TQIDSPLSGK	y6	23.3	2	2	523.28	294.671	527.287	298.678
VCAM1	P19320	TQIDSPLSGK	b3	23.3	2	1	523.28	343.198	527.287	343.198
CD33	P20138	ILIPGTLEPGHSK	y6	19.1	3	1	454.598	654.321	457.269	662.335
CD33	P20138	ILIPGTLEPGHSK	y5	19.1	3	1	454.598	525.278	457.269	533.292
CD33	P20138	ILIPGTLEPGHSK	y12	19.1	3	2	454.598	624.851	457.269	628.858
CD33	P20138	ILIPGTLEPGHSK	y11	19.1	3	2	454.598	568.309	457.269	572.316
CD33	P20138	ILIPGTLEPGHSK	y10	19.1	3	2	454.598	511.767	457.269	515.774
CD33	P20138	ILIPGTLEPGHSK	b6	19.1	3	1	454.598	595.381	457.269	595.381
CD33	P20138	ILIPGTLEPGHSK	b7	19.1	3	1	454.598	708.465	457.269	708.465
5NTD	P21589-2	VIYPAVEGR	y7	22.2	2	1	502.282	791.405	507.286	801.413
5NTD	P21589-2	VIYPAVEGR	y6	22.2	2	1	502.282	628.341	507.286	638.35
5NTD	P21589-2	VIYPAVEGR	y5	22.2	2	1	502.282	531.289	507.286	541.297
5NTD	P21589-2	VIYPAVEGR	y4	22.2	2	1	502.282	460.251	507.286	470.26
5NTD	P21589-2	VIYPAVEGR	y7	22.2	2	2	502.282	396.206	507.286	401.21
5NTD	P21589-2	VIYPAVEGR	y6	22.2	2	2	502.282	314.674	507.286	319.678
5NTD	P21589-2	VIYPAVEGR	b3	22.2	2	1	502.282	376.223	507.286	376.223
TNR6	P25445	EAYDTLIK	y6	21	2	1	476.753	752.419	480.76	760.433
TNR6	P25445	EAYDTLIK	y5	21	2	1	476.753	589.356	480.76	597.37
TNR6	P25445	EAYDTLIK	y4	21	2	1	476.753	474.329	480.76	482.343
TNR6	P25445	EAYDTLIK	y3	21	2	1	476.753	373.281	480.76	381.295
TNR6	P25445	EAYDTLIK	y6	21	2	2	476.753	376.713	480.76	380.72
TNR6	P25445	EAYDTLIK	b3	21	2	2	476.753	182.579	480.76	182.579
TNR6	P25445	EAY[+80]DTLIK	y6	22.9	2	1	516.736	832.385	520.743	840.399
TNR6	P25445	EAY[+80]DTLIK	y5	22.9	2	1	516.736	589.356	520.743	597.37
TNR6	P25445	EAY[+80]DTLIK	y4	22.9	2	1	516.736	474.329	520.743	482.343
TNR6	P25445	EAY[+80]DTLIK	y5	22.9	2	2	516.736	295.181	520.743	299.189
TNR6	P25445	EAY[+80]DTLIK	b4	22.9	2	1	516.736	559.144	520.743	559.144
TNR6	P25445	EAY[+80]DTLIK	b5	22.9	2	1	516.736	660.191	520.743	660.191
PSA1	P25786	ETLPAEQDLTTK	y10	30.5	2	1	673.346	1115.59	677.353	1123.61
PSA1	P25786	ETLPAEQDLTTK	y9	30.5	2	1	673.346	1002.51	677.353	1010.52
PSA1	P25786	ETLPAEQDLTTK	y8	30.5	2	1	673.346	905.457	677.353	913.472
PSA1	P25786	ETLPAEQDLTTK	y7	30.5	2	1	673.346	834.42	677.353	842.435
PSA1	P25786	ETLPAEQDLTTK	y6	30.5	2	1	673.346	705.378	677.353	713.392
PSA1	P25786	ETLPAEQDLTTK	y3	30.5	2	1	673.346	349.208	677.353	357.222
PSA1	P25786	ETLPAEQDLTTK	y6	30.5	2	2	673.346	353.193	677.353	357.2
PSA1	P25786	ETLPAEQDLTTK	b3	30.5	2	1	673.346	344.182	677.353	344.182
TNR5	P25942	YC[+57]DPNLGLR	y7	24.8	2	1	554.266	784.431	559.27	794.439
TNR5	P25942	YC[+57]DPNLGLR	y6	24.8	2	1	554.266	669.404	559.27	679.413
TNR5	P25942	YC[+57]DPNLGLR	y5	24.8	2	1	554.266	572.351	559.27	582.36
TNR5	P25942	YC[+57]DPNLGLR	y4	24.8	2	1	554.266	458.309	559.27	468.317
TNR5	P25942	YC[+57]DPNLGLR	y3	24.8	2	1	554.266	345.224	559.27	355.233
TNR5	P25942	YC[+57]DPNLGLR	y6	24.8	2	2	554.266	335.206	559.27	340.21
TNR5	P25942	YC[+57]DPNLGLR	b6	24.8	2	1	554.266	763.308	559.27	763.308
TNR5	P25942	SC[+57]SPGFGVK	y7	20.7	2	1	469.724	691.377	473.731	699.392
TNR5	P25942	SC[+57]SPGFGVK	y6	20.7	2	1	469.724	604.345	473.731	612.36
TNR5	P25942	SC[+57]SPGFGVK	y5	20.7	2	1	469.724	507.293	473.731	515.307
TNR5	P25942	SC[+57]SPGFGVK	y4	20.7	2	1	469.724	450.271	473.731	458.285
TNR5	P25942	SC[+57]SPGFGVK	y8	20.7	2	2	469.724	426.208	473.731	430.215
TNR5	P25942	SC[+57]SPGFGVK	b2	20.7	2	1	469.724	248.07	473.731	248.07
TNR5	P25942	SC[+57]SPGFGVK	b3	20.7	2	1	469.724	335.102	473.731	335.102
CEAM8	P31997	IIGYVISNQQITPGPAYSNR	y9	31.5	3	1	731.055	962.469	734.391	972.477
CEAM8	P31997	IIGYVISNQQITPGPAYSNR	y8	31.5	3	1	731.055	861.421	734.391	871.43
CEAM8	P31997	IIGYVISNQQITPGPAYSNR	y7	31.5	3	1	731.055	764.369	734.391	774.377
CEAM8	P31997	IIGYVISNQQITPGPAYSNR	y6	31.5	3	1	731.055	707.347	734.391	717.355
CEAM8	P31997	IIGYVISNQQITPGPAYSNR	b5	31.5	3	1	731.055	546.329	734.391	546.329
CEAM8	P31997	IIGYVISNQQITPGPAYSNR	b6	31.5	3	1	731.055	659.413	734.391	659.413
CD70	P32970	LYWQGGPALGR	y9	27.4	2	1	609.325	941.495	614.329	951.503
CD70	P32970	LYWQGGPALGR	y8	27.4	2	1	609.325	755.416	614.329	765.424
CD70	P32970	LYWQGGPALGR	y7	27.4	2	1	609.325	627.357	614.329	637.366
CD70	P32970	LYWQGGPALGR	y6	27.4	2	1	609.325	570.336	614.329	580.344
CD70	P32970	LYWQGGPALGR	y2	27.4	2	1	609.325	232.14	614.329	242.149
CD70	P32970	LYWQGGPALGR	y9	27.4	2	2	609.325	471.251	614.329	476.255
CD70	P32970	LYWQGGPALGR	b2	27.4	2	1	609.325	277.155	614.329	277.155
PGH2	P35354	ALPPVPDDC[+57]PTPLGVK	y11	38.5	2	1	838.44	1198.58	842.447	1206.59
PGH2	P35354	ALPPVPDDC[+57]PTPLGVK	y8	38.5	2	1	838.44	871.471	842.447	879.485
PGH2	P35354	ALPPVPDDC[+57]PTPLGVK	y7	38.5	2	1	838.44	711.44	842.447	719.454
PGH2	P35354	ALPPVPDDC[+57]PTPLGVK	y5	38.5	2	1	838.44	513.34	842.447	521.354
PGH2	P35354	ALPPVPDDC[+57]PTPLGVK	b5	38.5	2	1	838.44	478.302	842.447	478.302
PGH2	P35354	ALPPVPDDC[+57]PTPLGVK	y7	23.8	3	1	559.296	711.44	561.967	719.454
PGH2	P35354	ALPPVPDDC[+57]PTPLGVK	y14	23.8	3	2	559.296	746.379	561.967	750.386
PGH2	P35354	ALPPVPDDC[+57]PTPLGVK	y11	23.8	3	2	559.296	599.792	561.967	603.799
PGH2	P35354	ALPPVPDDC[+57]PTPLGVK	y7	23.8	3	2	559.296	356.224	561.967	360.231
PGH2	P35354	ALPPVPDDC[+57]PTPLGVK	b5	23.8	3	1	559.296	478.302	561.967	478.302
ITAE	P38570	VSYQLQTPEGQTDHPQPILDR	y8	34.9	3	1	808.071	975.537	811.408	985.545
ITAE	P38570	VSYQLQTPEGQTDHPQPILDR	y7	34.9	3	1	808.071	838.478	811.408	848.486
ITAE	P38570	VSYQLQTPEGQTDHPQPILDR	y17	34.9	3	2	808.071	972.992	811.408	977.996
ITAE	P38570	VSYQLQTPEGQTDHPQPILDR	y16	34.9	3	2	808.071	916.45	811.408	921.454
ITAE	P38570	VSYQLQTPEGQTDHPQPILDR	y15	34.9	3	2	808.071	852.421	811.408	857.425
ITAE	P38570	VSYQLQTPEGQTDHPQPILDR	y12	34.9	3	2	808.071	688.849	811.408	693.854
ITAE	P38570	VSYQLQTPEGQTDHPQPILDR	b5	34.9	3	1	808.071	591.314	811.408	591.314
STAT3	P40763	TGVQFTTK	y6	19.3	2	1	441.24	723.404	445.247	731.418
STAT3	P40763	TGVQFTTK	y5	19.3	2	1	441.24	624.335	445.247	632.349
STAT3	P40763	TGVQFTTK	y4	19.3	2	1	441.24	496.277	445.247	504.291
STAT3	P40763	TGVQFTTK	b3	19.3	2	1	441.24	258.145	445.247	258.145
STAT3	P40763	TGVQFTTK	b4	19.3	2	1	441.24	386.203	445.247	386.203
STAT3	P40763	TGVQFTTK	b6	19.3	2	1	441.24	634.32	445.247	634.32
TNFL9	P41273	EGPELSPDDPAGLLDLR	y11	41.4	2	1	897.449	1181.62	902.454	1191.62
TNFL9	P41273	EGPELSPDDPAGLLDLR	y9	41.4	2	1	897.449	969.536	902.454	979.545
TNFL9	P41273	EGPELSPDDPAGLLDLR	y2	41.4	2	1	897.449	288.203	902.454	298.211
TNFL9	P41273	EGPELSPDDPAGLLDLR	b6	41.4	2	1	897.449	613.283	902.454	613.283
TNFL9	P41273	EGPELSPDDPAGLLDLR	b9	41.4	2	1	897.449	940.389	902.454	940.389
STAT1	P42224	YTYEHDPITK	y6	17.7	3	1	422.872	710.383	425.543	718.397
STAT1	P42224	YTYEHDPITK	y5	17.7	3	1	422.872	573.324	425.543	581.338
STAT1	P42224	YTYEHDPITK	y4	17.7	3	1	422.872	458.297	425.543	466.312
STAT1	P42224	YTYEHDPITK	y8	17.7	3	2	422.872	501.748	425.543	505.755
STAT1	P42224	YTYEHDPITK	y6	17.7	3	2	422.872	355.695	425.543	359.702
STAT1	P42224	YTYEHDPITK	b4	17.7	3	1	422.872	557.224	425.543	557.224
STAT6	P42226-2	GYVPATIK	y6	18.5	2	1	424.747	628.403	428.755	636.417
STAT6	P42226-2	GYVPATIK	y5	18.5	2	1	424.747	529.334	428.755	537.349
STAT6	P42226-2	GYVPATIK	y6	18.5	2	2	424.747	314.705	428.755	318.712
STAT6	P42226-2	GYVPATIK	y5	18.5	2	2	424.747	265.171	428.755	269.178
STAT6	P42226-2	GYVPATIK	y4	18.5	2	2	424.747	216.644	428.755	220.652
STAT6	P42226-2	GYVPATIK	b2	18.5	2	1	424.747	221.092	428.755	221.092
STAT6	P42226-2	GYVPATIK	b3	18.5	2	1	424.747	320.16	428.755	320.16
ENTP1	P49961	SLSNYPFDFQGAR	y9	34.3	2	1	751.357	1100.52	756.361	1110.52
ENTP1	P49961	SLSNYPFDFQGAR	y8	34.3	2	1	751.357	937.453	756.361	947.461
ENTP1	P49961	SLSNYPFDFQGAR	y7	34.3	2	1	751.357	840.4	756.361	850.408
ENTP1	P49961	SLSNYPFDFQGAR	y6	34.3	2	1	751.357	693.331	756.361	703.34
ENTP1	P49961	SLSNYPFDFQGAR	y5	34.3	2	1	751.357	578.305	756.361	588.313
ENTP1	P49961	SLSNYPFDFQGAR	b5	34.3	2	1	751.357	565.262	756.361	565.262
X3CL1	P78423	ALGTSPELPTGVTGSSGTR	y12	41.3	2	1	894.46	1132.6	899.464	1142.6
X3CL1	P78423	ALGTSPELPTGVTGSSGTR	y11	41.3	2	1	894.46	1019.51	899.464	1029.52
X3CL1	P78423	ALGTSPELPTGVTGSSGTR	y7	41.3	2	1	894.46	665.321	899.464	675.33
X3CL1	P78423	ALGTSPELPTGVTGSSGTR	y6	41.3	2	1	894.46	564.274	899.464	574.282
X3CL1	P78423	ALGTSPELPTGVTGSSGTR	b8	41.3	2	1	894.46	769.409	899.464	769.409
ADA17	P78536	VDNEELLPK	y8	23.5	2	1	528.782	957.489	531.792	963.509
ADA17	P78536	VDNEELLPK	y7	23.5	2	1	528.782	842.462	531.792	848.482
ADA17	P78536	VDNEELLPK	y5	23.5	2	1	528.782	599.376	531.792	605.396
ARGI2	P78540	TFDLLIGK	y6	19.9	2	1	453.768	658.413	457.775	666.428
ARGI2	P78540	TFDLLIGK	y5	19.9	2	1	453.768	543.386	457.775	551.401
ARGI2	P78540	TFDLLIGK	y4	19.9	2	1	453.768	430.302	457.775	438.317
ARGI2	P78540	TFDLLIGK	y3	19.9	2	1	453.768	317.218	457.775	325.233
ARGI2	P78540	TFDLLIGK	b3	19.9	2	1	453.768	364.15	457.775	364.15
ARGI2	P78540	TFDLLIGK	b4	19.9	2	1	453.768	477.234	457.775	477.234
ARGI2	P78540	TFDLLIGK	b5	19.9	2	1	453.768	590.318	457.775	590.318
NFKB2	Q00653	IEVDLVTHSDPPR	y3	20.8	3	1	493.26	369.224	496.596	379.233
NFKB2	Q00653	IEVDLVTHSDPPR	y12	20.8	3	2	493.26	682.844	496.596	687.848
NFKB2	Q00653	IEVDLVTHSDPPR	y10	20.8	3	2	493.26	568.788	496.596	573.793
TNR17	Q02223	SLPAALSATEIEK	y11	30.2	2	1	665.367	1129.61	669.374	1137.62
TNR17	Q02223	SLPAALSATEIEK	y8	30.2	2	1	665.367	890.483	669.374	898.497
TNR17	Q02223	SLPAALSATEIEK	y7	30.2	2	1	665.367	777.399	669.374	785.413
TNR17	Q02223	SLPAALSATEIEK	y11	30.2	2	2	665.367	565.309	669.374	569.316
TNR17	Q02223	SLPAALS[+80]ATEIEK	y11	32.1	2	1	705.35	1209.58	709.357	1217.59
TNR17	Q02223	SLPAALS[+80]ATEIEK	y7	32.1	2	1	705.35	857.365	709.357	865.379
TNR17	Q02223	SLPAALS[+80]ATEIEK	y11	32.1	2	2	705.35	605.292	709.357	609.299
TNR17	Q02223	SLPAALS[+80]ATEIEK	y10	32.1	2	2	705.35	556.765	709.357	560.772
TAP2	Q03519	EAVGGLQTVR	y8	22.9	2	1	515.288	829.489	520.292	839.497
TAP2	Q03519	EAVGGLQTVR	y7	22.9	2	1	515.288	730.421	520.292	740.429
TAP2	Q03519	EAVGGLQTVR	y6	22.9	2	1	515.288	673.399	520.292	683.407
TAP2	Q03519	EAVGGLQTVR	y5	22.9	2	1	515.288	616.378	520.292	626.386
TAP2	Q03519	EAVGGLQTVR	y4	22.9	2	1	515.288	503.294	520.292	513.302
TAP2	Q03519	EAVGGLQTVR	y3	22.9	2	1	515.288	375.235	520.292	385.243
TAP2	Q03519	EAVGGLQTVR	b3	22.9	2	1	515.288	300.155	520.292	300.155
TNR9	Q07011	NQIC[+57]SPC[+57]PPNSFSSAGGQR	y6	29.6	3	1	688.639	575.29	691.975	585.298
TNR9	Q07011	NQIC[+57]SPC[+57]PPNSFSSAGGQR	y4	29.6	3	1	688.639	417.22	691.975	427.229
TNR9	Q07011	NQIC[+57]SPC[+57]PPNSFSSAGGQR	y16	29.6	3	2	688.639	854.862	691.975	859.866
TNR9	Q07011	NQIC[+57]SPC[+57]PPNSFSSAGGQR	y9	29.6	3	2	688.639	448.715	691.975	453.719
TNR9	Q07011	NQIC[+57]SPC[+57]PPNSFSSAGGQR	b4	29.6	3	1	688.639	516.223	691.975	516.223
TNR9	Q07011	NQIC[+57]SPC[+57]PPNSFSSAGGQR	b7	29.6	3	1	688.639	860.339	691.975	860.339
CD47	Q08722	STVPTDFSSAK	y9	25.5	2	1	570.283	951.478	574.29	959.492
CD47	Q08722	STVPTDFSSAK	y8	25.5	2	1	570.283	852.41	574.29	860.424
CD47	Q08722	STVPTDFSSAK	y7	25.5	2	1	570.283	755.357	574.29	763.371
CD47	Q08722	STVPTDFSSAK	y6	25.5	2	1	570.283	654.309	574.29	662.324
CD47	Q08722	STVPTDFSSAK	y5	25.5	2	1	570.283	539.282	574.29	547.297
CD47	Q08722	STVPTDFSSAK	y8	25.5	2	2	570.283	426.709	574.29	430.716
ATM	Q13315	SLEISQSYTTTQR	y10	34.6	2	1	757.378	1184.59	762.382	1194.6
ATM	Q13315	SLEISQSYTTTQR	y9	34.6	2	1	757.378	1071.51	762.382	1081.51
ATM	Q13315	SLEISQSYTTTQR	y8	34.6	2	1	757.378	984.474	762.382	994.483
ATM	Q13315	SLEISQSYTTTQR	y7	34.6	2	1	757.378	856.416	762.382	866.424
ATM	Q13315	SLEISQSYTTTQR	y6	34.6	2	1	757.378	769.384	762.382	779.392
ATM	Q13315	SLEISQSYTTTQR	y5	34.6	2	1	757.378	606.321	762.382	616.329
ATM	Q13315	SLEISQSYTTTQR	y4	34.6	2	1	757.378	505.273	762.382	515.281
ATM	Q13315	SLEIS[+80]QSYTTTQR	y9	36.6	2	1	797.361	1151.47	802.366	1161.48
ATM	Q13315	SLEIS[+80]QSYTTTQR	y7	36.6	2	1	797.361	856.416	802.366	866.424
ATM	Q13315	SLEIS[+80]QSYTTTQR	y5	36.6	2	1	797.361	606.321	802.366	616.329
ATM	Q13315	SLEIS[+80]QSYTTTQR	y11 -98	36.6	2	2	797.361	648.315	802.366	653.319
ATM	Q13315	SLEIS[+80]QSYTTTQR	y10 -98	36.6	2	2	797.361	583.794	802.366	588.798
ATM	Q13315	NLSDIDQSFNK	y9	29	2	1	640.809	1053.48	644.817	1061.5
ATM	Q13315	NLSDIDQSFNK	y8	29	2	1	640.809	966.453	644.817	974.467
ATM	Q13315	NLSDIDQSFNK	y6	29	2	1	640.809	738.342	644.817	746.356
ATM	Q13315	NLSDIDQSFNK	y4	29	2	1	640.809	495.256	644.817	503.27
ATM	Q13315	NLS[+80]DIDQSFNK	y9	30.9	2	1	680.793	1133.45	684.8	1141.47
ATM	Q13315	NLS[+80]DIDQSFNK	y9 -98	30.9	2	1	680.793	1035.47	684.8	1043.49
ATM	Q13315	NLS[+80]DIDQSFNK	y8	30.9	2	1	680.793	966.453	684.8	974.467
ATM	Q13315	NLS[+80]DIDQSFNK	y7	30.9	2	1	680.793	851.426	684.8	859.44
IL18	Q14116	ISTLSC[+57]ENK	y8	23.4	2	1	526.258	938.425	530.265	946.439
IL18	Q14116	ISTLSC[+57]ENK	y7	23.4	2	1	526.258	851.393	530.265	859.407
IL18	Q14116	ISTLSC[+57]ENK	y5	23.4	2	1	526.258	637.261	530.265	645.275
RIF1	Q5UIP0	ASQGLLSSIENSESDSSEAK	y11	47.3	2	1	1019.97	1182.48	1023.98	1190.49
RIF1	Q5UIP0	ASQGLLSSIENSESDSSEAK	y10	47.3	2	1	1019.97	1053.43	1023.98	1061.45
RIF1	Q5UIP0	ASQGLLSSIENSESDSSEAK	y9	47.3	2	1	1019.97	939.39	1023.98	947.404
RIF1	Q5UIP0	ASQGLLSSIENSESDSSEAK	y7	47.3	2	1	1019.97	723.316	1023.98	731.33
RIF1	Q5UIP0	ASQGLLSSIENSESDSSEAK	y5	47.3	2	1	1019.97	521.257	1023.98	529.271
VTCN1	Q7Z7D3	EGVLGLVHEFK	y8	27.7	2	1	614.34	942.541	618.347	950.555
VTCN1	Q7Z7D3	EGVLGLVHEFK	y7	27.7	2	1	614.34	829.457	618.347	837.471
VTCN1	Q7Z7D3	EGVLGLVHEFK	y5	27.7	2	1	614.34	659.351	618.347	667.365
VTCN1	Q7Z7D3	EGVLGLVHEFK	y2	27.7	2	1	614.34	294.181	618.347	302.195
C163A	Q86VB7	LVDGVTEC[+57]SGR	y9	26.8	2	1	596.785	980.41	601.789	990.418
C163A	Q86VB7	LVDGVTEC[+57]SGR	y8	26.8	2	1	596.785	865.383	601.789	875.392
C163A	Q86VB7	LVDGVTEC[+57]SGR	y6	26.8	2	1	596.785	709.293	601.789	719.302
C163A	Q86VB7	LVDGVTEC[+57]SGR	y5	26.8	2	1	596.785	608.246	601.789	618.254
C163A	Q86VB7	LVDGVTEC[+57]SGR	b3	26.8	2	1	596.785	328.187	601.789	328.187
HAVR2	Q8TDQ0	GAC[+57]PVFEC[+57]GNVVLR	y9	36.2	2	1	789.382	1093.55	794.386	1103.55
HAVR2	Q8TDQ0	GAC[+57]PVFEC[+57]GNVVLR	y8	36.2	2	1	789.382	946.477	794.386	956.486
HAVR2	Q8TDQ0	GAC[+57]PVFEC[+57]GNVVLR	y7	36.2	2	1	789.382	817.435	794.386	827.443
HAVR2	Q8TDQ0	GAC[+57]PVFEC[+57]GNVVLR	y3	36.2	2	1	789.382	387.271	794.386	397.28
HAVR2	Q8TDQ0	GAC[+57]PVFEC[+57]GNVVLR	b5	36.2	2	1	789.382	485.218	794.386	485.218
HAVR2	Q8TDQ0	GAC[+57]PVFEC[+57]GNVVLR	b6	36.2	2	1	789.382	632.286	794.386	632.286
TNR14	Q92956	EDEYPVGSEC[+57]C[+57]PK	y9	36	2	1	785.313	1033.44	789.321	1041.46
TNR14	Q92956	EDEYPVGSEC[+57]C[+57]PK	y8	36	2	1	785.313	936.391	789.321	944.406
TNR14	Q92956	EDEYPVGSEC[+57]C[+57]PK	y7	36	2	1	785.313	837.323	789.321	845.337
TNR14	Q92956	EDEYPVGSEC[+57]C[+57]PK	y10	36	2	2	785.313	598.757	789.321	602.764
TNR14	Q92956	EDEYPVGSEC[+57]C[+57]PK	y9	36	2	2	785.313	517.226	789.321	521.233
TNR14	Q92956	EDEYPVGSEC[+57]C[+57]PK	b4	36	2	1	785.313	537.183	789.321	537.183
TNR14	Q92956	EDEYPVGSEC[+57]C[+57]PK	b6	36	2	1	785.313	733.304	789.321	733.304
PD1L2	Q9BQ51	ATLLEEQLPLGK	y9	29.7	2	1	656.38	1026.58	660.387	1034.6
PD1L2	Q9BQ51	ATLLEEQLPLGK	y8	29.7	2	1	656.38	913.499	660.387	921.513
PD1L2	Q9BQ51	ATLLEEQLPLGK	y7	29.7	2	1	656.38	784.456	660.387	792.471
PD1L2	Q9BQ51	ATLLEEQLPLGK	y4	29.7	2	1	656.38	414.271	660.387	422.285
PD1L2	Q9BQ51	ATLLEEQLPLGK	b8	29.7	2	1	656.38	898.488	660.387	898.488
VISTA	Q9H7M9	GHDVTFYK	y5	21.3	2	1	483.738	657.361	487.745	665.375
VISTA	Q9H7M9	GHDVTFYK	y3	21.3	2	1	483.738	457.245	487.745	465.259
VISTA	Q9H7M9	GHDVTFYK	y5	21.3	2	2	483.738	329.184	487.745	333.191
VISTA	Q9H7M9	GHDVTFYK	b4	21.3	2	1	483.738	409.183	487.745	409.183
VISTA	Q9H7M9	GHDVTFYK	b5	21.3	2	1	483.738	510.231	487.745	510.231
PD1L1	Q9NZQ7	NIIQFVHGEEDLK	y6	21.8	3	1	514.603	690.33	517.275	698.345
PD1L1	Q9NZQ7	NIIQFVHGEEDLK	y11	21.8	3	2	514.603	657.838	517.275	661.845
PD1L1	Q9NZQ7	NIIQFVHGEEDLK	y10	21.8	3	2	514.603	601.296	517.275	605.303
PD1L1	Q9NZQ7	NIIQFVHGEEDLK	y8	21.8	3	2	514.603	463.733	517.275	467.74
PD1L1	Q9NZQ7	NIIQFVHGEEDLK	b3	21.8	3	1	514.603	341.218	517.275	341.218
LIME1	Q9H400	SSTC[+57]GAGTPPASSC[+57]PSLGR	y10	26.4	3	1	617.277	1031.49	620.613	1041.5
LIME1	Q9H400	SSTC[+57]GAGTPPASSC[+57]PSLGR	y8	26.4	3	1	617.277	863.404	620.613	873.412
LIME1	Q9H400	SSTC[+57]GAGTPPASSC[+57]PSLGR	y6	26.4	3	1	617.277	689.34	620.613	699.348
LIME1	Q9H400	SSTC[+57]GAGTPPASSC[+57]PSLGR	y5	26.4	3	1	617.277	529.309	620.613	539.318
LIME1	Q9H400	SSTC[+57]GAGTPPASSC[+57]PSLGR	y11	26.4	3	2	617.277	564.777	620.613	569.781
LIME1	Q9H400	SSTC[+57]GAGTPPASSC[+57]PSLGR	y8	26.4	3	2	617.277	432.206	620.613	437.21
LIME1	Q9H400	SSTC[+57]GAGTPPASSC[+57]PSLGR	b8	26.4	3	1	617.277	722.277	620.613	722.277
LIME1	Q9H400	SSTC[+57]GAGT[+80]PPASSC[+57]PSLGR	y11	44.7	2	1	965.395	1128.55	970.399	1138.55
LIME1	Q9H400	SSTC[+57]GAGT[+80]PPASSC[+57]PSLGR	y8	44.7	2	1	965.395	863.404	970.399	873.412
LIME1	Q9H400	SSTC[+57]GAGT[+80]PPASSC[+57]PSLGR	y7	44.7	2	1	965.395	776.372	970.399	786.38
LIME1	Q9H400	SSTC[+57]GAGT[+80]PPASSC[+57]PSLGR	y6	44.7	2	1	965.395	689.34	970.399	699.348
LIME1	Q9H400	SSTC[+57]GAGT[+80]PPASSC[+57]PSLGR	y5	44.7	2	1	965.395	529.309	970.399	539.318
LIME1	Q9H400	SSTC[+57]GAGT[+80]PPASSC[+57]PSLGR	y16	44.7	2	2	965.395	827.839	970.399	832.843
LIME1	Q9H400	SSTC[+57]GAGT[+80]PPASSC[+57]PSLGR	b8-98	44.7	2	1	965.395	704.267	970.399	704.267

## Sheet: S4_curves
Supplemental Table 4. Response curve performance figures of merit for plasma, frozen and FFPE protein lysate. Heavy extended stable isotope-labeled peptides were added to aliquots of each pooled lysate by serial dilution covering the concentrations of 200, 20, 2, 0.8, 0.32, 0.128, 0.0512, and 0.02048 fmol/uL for plasma lysate and 20,000, 2,000, 200, 80, 32, 12.8, 5.12, and 2.048 fmol/mg for FFPE …
				Plasma								Frozen Tumor								FFPE Tumor
Protein Name	Gene Symbol	Peptide Modified Sequence		Slope	Intercept	R Squared	Limit Of Quantification	LLOQ (fmol/uL)	ULOQ (fmol/uL)	Dynamic Range	log(10) Dynamic Range	Slope	Intercept	R Squared	Limit Of Quantification	LLOQ (fmol/mg)	ULOQ (fmol/mg)	Dynamic Range	log(10) Dynamic Range	Slope	Intercept	R Squared	Limit Of Quantification	LLOQ (fmol/mg)	ULOQ (fmol/mg)	Dynamic Range	log(10) Dynamic Range
sp|O43927|CXL13_HUMAN	CXCL13	SIVC[+57]VDPQAEWIQR	CXCL13	1.0142	-4.1702	0.9894	1.28	0.128	>200	≥1562.5	≥3.2	1.0631	-3.3288	0.9981	1.28	12.8	>20,000	≥1562.5	≥3.2	1.0376	-3.5648	0.9885	1.28	12.8	>20,000	≥1562.5	≥3.2
sp|O75144|ICOSL_HUMAN	ICOSLG	GLYDVVSVLR	ICOSLG	1.0331	-6.0406	0.983	1.28	0.128	>200	≥1562.5	≥3.2	1.1375	-4.9516	0.9978	3.2	32	>20,000	≥625	≥2.8	1.0291	-5.6196	0.9855	1.28	12.8	>20,000	≥1562.5	≥3.2
sp|P02778|CXL10_HUMAN	CXCL10	VEIIATMK	CXCL10	0.93348	-4.4352	0.9953	1.28	0.128	>200	≥1562.5	≥3.2	0.9557	-2.6986	0.9992	0.512	5.12	2000	≥390.6	≥2.6	0.9393	-4.258	0.9968	0.512	5.12	>20,000	≥3906.3	≥3.6
sp|P04083|ANXA1_HUMAN	ANXA1	GVDEATIIDILTK	ANXA1	1.0455	-5.0474	0.9976	0.512	0.0512	>200	≥3906.3	≥3.6	1.0205	-7.8006	0.9939	1.28	12.8	>20,000	≥1562.5	≥3.2	0.99663	-7.3331	0.9988	1.28	12.8	>20,000	≥1562.5	≥3.2
sp|P04083|ANXA1_HUMAN	ANXA1	AAYLQETGKPLDETLK	ANXA1	0.97282	-6.3956	0.9976	1.28	0.128	>200	≥1562.5	≥3.2	0.93288	-7.2412	0.9845	1.28	12.8	>20,000	≥1562.5	≥3.2	0.96536	-6.6962	0.9928	1.28	12.8	>20,000	≥1562.5	≥3.2
sp|P04233|HG2A_HUMAN	CD74	C[+57]QEEVSHIPAVHPGSFRPK	CD74	0.85729	-3.0355	0.9778	200	20	>200	≥10	≥1	0.89801	-5.8959	0.9814	3.2	32	>20,000	≥625	≥2.8	0.96128	-4.981	0.9934	8	80	>20,000	≥250	≥2.4
sp|P04406|G3P_HUMAN	GAPDH	GALQNIIPASTGAAK	GAPDH	1.0197	-3.8371	0.9833	32	3.2	>2000	≥625	≥2.8	1.0509	-8.2895	0.9989	12.8	128	>200,000	≥1562.5	≥3.2	1.0519	-8.0202	0.9999	12.8	128	>200,000	≥1562.5	≥3.2
sp|P05362|ICAM1_HUMAN	ICAM1	DGTFPLPIGESVTVTR	ICAM1	0.93708	-4.8369	0.9573	8	0.8	>200	≥250	≥2.4	1.0516	-6.6757	0.9939	8	80	>20,000	≥250	≥2.4	0.92435	-7.8013	0.9621	3.2	32	>20,000	≥625	≥2.8
sp|P08571|CD14_HUMAN	CD14	FPAIQNLALR	CD14	0.97431	-6.5815	0.9948	3.2	0.32	>200	≥625	≥2.8	0.965	-5.4857	0.9853	1.28	12.8	>20,000	≥1562.5	≥3.2	0.90266	-7.1507	0.993	1.28	12.8	>20,000	≥1562.5	≥3.2
sp|P08575|PTPRC_HUMAN	PTPRC	LFLAEFQSIPR	PTPRC	1.0815	0.19549	0.9887	0.2048	0.02048	>200	≥9765.6	≥4	1.08	-3.2018	0.985	1.28	12.8	>20,000	≥1562.5	≥3.2	1.0838	-2.3092	0.9984	1.28	12.8	>20,000	≥1562.5	≥3.2
sp|P08575|PTPRC_HUMAN	PTPRC	DPPSEPSPLEAEFQR	PTPRC	0.90167	0.053675	0.9993	3.2	0.32	>200	≥625	≥2.8	0.93891	-0.97283	0.985	0.2048	2.048	>20,000	≥9765.6	≥4	0.94096	-0.91032	0.999	0.512	5.12	>20,000	≥3906.3	≥3.6
sp|P09382|LEG1_HUMAN	LGALS1	SFVLNLGK	LGALS1	0.98567	-4.759	0.9879	0.2048	0.02048	20	≥976.6	≥3	0.92721	-7.1592	0.9992	1.28	12.8	>20,000	≥1562.5	≥3.2	0.90019	-6.8622	0.9976	1.28	12.8	>20,000	≥1562.5	≥3.2
sp|P13501|CCL5_HUMAN	CCL5	EYFYTSGK	CCL5	0.88952	-3.4266	0.9955	0.512	0.0512	>200	≥3906.3	≥3.6	0.98914	-3.8755	0.9986	0.512	5.12	>20,000	≥3906.3	≥3.6	0.90955	-4.0888	0.9844	1.28	12.8	>20,000	≥1562.5	≥3.2
sp|P16284|PECA1_HUMAN	PECAM1	DQNFVILEFPVEEQDR	PECAM1	1.0224	-1.5473	0.9922	1.28	0.128	>200	≥1562.5	≥3.2	0.9401	-1.0546	0.9891	0.2048	2.048	>20,000	≥9765.6	≥4	0.89295	1.0533	0.974	0.512	5.12	>20,000	≥3906.3	≥3.6
sp|P19320|VCAM1_HUMAN	VCAM1	TQIDSPLSGK	VCAM1	0.993	-4.8272	0.9924	1.28	0.128	>200	≥1562.5	≥3.2	1.0491	-3.6717	0.9965	1.28	12.8	>20,000	≥1562.5	≥3.2	1.0112	-3.9351	0.9937	1.28	12.8	>20,000	≥1562.5	≥3.2
sp|P20138|CD33_HUMAN	CD33	ILIPGTLEPGHSK	CD33	1.0148	-6.0953	0.9966	0.512	0.0512	>200	≥3906.3	≥3.6	0.96405	-5.2204	0.9903	1.28	12.8	>20,000	≥1562.5	≥3.2	0.91877	-6.0628	0.99	0.512	5.12	>20,000	≥3906.3	≥3.6
sp|P21589-2|5NTD_HUMAN	NT5E	VIYPAVEGR	NT5E	1.0175	-4.9602	0.9935	0.512	0.0512	>200	≥3906.3	≥3.6	1.0621	-6.0063	0.9918	1.28	12.8	>20,000	≥1562.5	≥3.2	0.96688	-5.3848	0.9908	1.28	12.8	>20,000	≥1562.5	≥3.2
sp|P25445|TNR6_HUMAN	FAS	EAYDTLIK	FAS	0.92881	0.47402	0.9603	1.28	0.128	20	≥156.3	≥2.2	1.009	-2.815	0.9978	1.28	12.8	>20,000	≥1562.5	≥3.2	0.86608	-2.0485	0.9939	0.512	5.12	>20,000	≥3906.3	≥3.6
sp|P25445|TNR6_HUMAN	FAS	EAY[+80]DTLIK	FAS	0.91304	-2.9535	0.9882	3.2	0.32	>200	≥625	≥2.8	0.75397	-1.1266	0.9919	1.28	12.8	>20,000	≥1562.5	≥3.2	0.81439	-2.5401	0.9612	3.2	32	>20,000	≥625	≥2.8
sp|P25786|PSA1_HUMAN	PSMA1	ETLPAEQDLTTK	PSMA1	1.0253	-1.7846	0.9907	0.2048	0.02048	>200	≥9765.6	≥4	1.1154	-7.0474	0.9838	1.28	12.8	>20,000	≥1562.5	≥3.2	1.1086	-6.9403	0.9951	3.2	32	>20,000	≥625	≥2.8
sp|P25942|TNR5_HUMAN	CD40	YC[+57]DPNLGLR	CD40	0.97905	-4.6145	0.9992	0.512	0.0512	>200	≥3906.3	≥3.6	0.94617	-3.8233	0.9981	1.28	12.8	>20,000	≥1562.5	≥3.2	0.90022	-4.7182	0.9931	1.28	12.8	>20,000	≥1562.5	≥3.2
sp|P25942|TNR5_HUMAN	CD40	SC[+57]SPGFGVK	CD40	1.0003	-4.5057	0.9917	0.512	0.0512	>200	≥3906.3	≥3.6	0.99805	-4.682	0.9995	0.512	5.12	>20,000	≥3906.3	≥3.6	0.94248	-5.204	0.9903	0.512	5.12	>20,000	≥3906.3	≥3.6
sp|P31997|CEAM8_HUMAN	CEACAM8	IIGYVISNQQITPGPAYSNR	CEACAM8	1.0716	-5.8444	0.9975	3.2	0.32	>200	≥625	≥2.8	1.0611	-5.2341	0.9968	1.28	12.8	>20,000	≥1562.5	≥3.2	0.94609	-6.2695	0.9752	1.28	12.8	>20,000	≥1562.5	≥3.2
sp|P32970|CD70_HUMAN	CD70	LYWQGGPALGR	CD70	1.0422	-4.6211	0.9913	0.512	0.0512	>200	≥3906.3	≥3.6	1.0705	-4.4389	0.9974	1.28	12.8	>20,000	≥1562.5	≥3.2	0.99189	-5.2707	0.9764	1.28	12.8	>20,000	≥1562.5	≥3.2
sp|P35354|PGH2_HUMAN	PTGS2	ALPPVPDDC[+57]PTPLGVK	PTGS2	1.0085	-3.9762	0.9998	1.28	0.128	>200	≥1562.5	≥3.2	1.0035	-2.7456	0.9945	1.28	12.8	>20,000	≥1562.5	≥3.2	1.0097	-3.1646	0.9917	1.28	12.8	>20,000	≥1562.5	≥3.2
sp|P38570|ITAE_HUMAN	ITGAE	VSYQLQTPEGQTDHPQPILDR	ITGAE	1.1015	-6.2103	0.9873	3.2	0.32	>200	≥625	≥2.8	0.97694	-4.5338	0.9878	1.28	12.8	>20,000	≥1562.5	≥3.2	1.0979	-4.951	0.9923	3.2	32	>20,000	≥625	≥2.8
sp|P40763|STAT3_HUMAN	STAT3	TGVQFTTK	STAT3	1.0259	-3.9803	0.9882	8	0.8	>200	≥250	≥2.4	1.1526	-4.7228	0.9817	3.2	32	>20,000	≥625	≥2.8	1.0178	-3.5296	0.9923	3.2	32	>20,000	≥625	≥2.8
sp|P41273|TNFL9_HUMAN	TNFSF9	EGPELSPDDPAGLLDLR	TNFSF9	1.0776	-7.4064	0.9948	3.2	0.32	>200	≥625	≥2.8	1.0043	-6.5751	0.9971	3.2	32	>20,000	≥625	≥2.8	0.91972	-6.456	0.9687	1.28	12.8	>20,000	≥1562.5	≥3.2
sp|P42224|STAT1_HUMAN	STAT1	YTYEHDPITK	STAT1	0.99707	-3.6736	0.9978	1.28	0.128	>200	≥1562.5	≥3.2	1.1433	-6.1962	0.9673	3.2	32	>20,000	≥625	≥2.8	0.98459	-3.68	0.9956	1.28	12.8	>20,000	≥1562.5	≥3.2
sp|P42226-2|STAT6_HUMAN	STAT6	GYVPATIK	STAT6	1.0145	-4.4008	0.9966	0.512	0.0512	>200	≥3906.3	≥3.6	0.95696	-4.5439	0.9983	1.28	12.8	>20,000	≥1562.5	≥3.2	0.8649	-3.6253	0.9933	0.512	5.12	>20,000	≥3906.3	≥3.6
sp|P49961|ENTP1_HUMAN	ENTPD1	SLSNYPFDFQGAR	ENTPD1	1.1026	-5.1789	0.9917	1.28	0.128	>200	≥1562.5	≥3.2	1.1495	-5.3042	0.9986	3.2	32	>20,000	≥625	≥2.8	1.1501	-6.0141	0.999	3.2	32	>20,000	≥625	≥2.8
sp|P78423|X3CL1_HUMAN	CX3CL1	ALGTSPELPTGVTGSSGTR	CX3CL1	0.98825	-5.1322	0.9951	1.28	0.128	>200	≥1562.5	≥3.2	0.85366	-4.659	0.9923	0.512	5.12	>20,000	≥3906.3	≥3.6	0.89854	-6.446	0.9926	0.512	5.12	>20,000	≥3906.3	≥3.6
sp|P78536|ADA17_HUMAN	ADAM17	VDNEELLPK	ADAM17	0.76244	-11.656	0.9921	2000	200	>2000	≥10	≥1	0.87044	-8.9178	0.9958	200	2000	>200,000	≥100	≥2	0.73089	-8.8592	0.9821	200	2000	>200,000	≥100	≥2
sp|P78540|ARGI2_HUMAN	ARG2	TFDLLIGK	ARG2	0.92546	-4.4433	0.9966	1.28	0.128	>200	≥1562.5	≥3.2	0.84926	-3.2145	0.9984	0.512	5.12	>20,000	≥3906.3	≥3.6	0.94181	-3.9053	0.992	1.28	12.8	>20,000	≥1562.5	≥3.2
sp|Q00653|NFKB2_HUMAN	NFKB2	IEVDLVTHSDPPR	NFKB2	1.0004	-5.4676	0.9903	1.28	0.128	>200	≥1562.5	≥3.2	0.92123	-4.0963	0.9967	0.512	5.12	>20,000	≥3906.3	≥3.6	0.93578	-3.9943	0.9891	1.28	12.8	>20,000	≥1562.5	≥3.2
sp|Q02223|TNR17_HUMAN	TNFRSF17	SLPAALSATEIEK	TNFRSF17	0.82251	3.6224	0.9397	0.512	0.0512	20	≥390.6	≥2.6	1.0761	-0.21355	0.9888	1.28	12.8	2000	≥156.3	≥2.2	1.0004	0.64875	0.9887	1.28	12.8	2000	≥156.3	≥2.2
sp|Q02223|TNR17_HUMAN	TNFRSF17	SLPAALS[+80]ATEIEK	TNFRSF17	1.0995	2.0006	0.9891	1.28	0.128	20	≥156.3	≥2.2	1.1479	0.9389	0.9564	3.2	32	2000	≥62.5	≥1.8	0.97829	2.2795	0.98	3.2	32	2000	≥62.5	≥1.8
sp|Q03519|TAP2_HUMAN	TAP2	EAVGGLQTVR	TAP2	1.068	-4.5216	0.9945	0.512	0.0512	>200	≥3906.3	≥3.6	1.0932	-4.589	0.9944	1.28	12.8	>20,000	≥1562.5	≥3.2	1.0058	-4.0869	0.9919	1.28	12.8	>20,000	≥1562.5	≥3.2
sp|Q07011|TNR9_HUMAN	TNFRSF9	NQIC[+57]SPC[+57]PPNSFSSAGGQR	TNFRSF9							≥0	≥0	0.95863	-1.3459	0.992	32	320	20000	≥62.5	≥1.8	0.7352	-3.2113	0.9869	12.8	128	>200,000	≥1562.5	≥3.2
sp|Q08722|CD47_HUMAN	CD47	STVPTDFSSAK	CD47	1.0658	-4.2963	0.997	0.512	0.0512	>200	≥3906.3	≥3.6	1.0907	-6.4175	0.9905	0.512	5.12	>20,000	≥3906.3	≥3.6	1.034	-4.7226	0.9983	3.2	32	2000	≥62.5	≥1.8
sp|Q13315|ATM_HUMAN	ATM	SLEISQSYTTTQR	ATM	1.031	-6.2308	0.995	1.28	0.128	>200	≥1562.5	≥3.2	1.0814	-4.3204	0.9984	3.2	32	>20,000	≥625	≥2.8	1.0878	-4.9567	0.9901	3.2	32	>20,000	≥625	≥2.8
sp|Q13315|ATM_HUMAN	ATM	SLEIS[+80]QSYTTTQR	ATM	1.0626	-6.0217	0.9996	3.2	0.32	>200	≥625	≥2.8	1.0549	-3.511	0.9919	3.2	32	>20,000	≥625	≥2.8	1.0295	-4.361	0.9931	3.2	32	>20,000	≥625	≥2.8
sp|Q13315|ATM_HUMAN	ATM	NLSDIDQSFNK	ATM	1.0624	-7.7281	0.9989	1.28	0.128	>200	≥1562.5	≥3.2	1.1253	-5.5776	0.9879	1.28	12.8	>20,000	≥1562.5	≥3.2	0.98563	-6.3976	0.9884	1.28	12.8	>20,000	≥1562.5	≥3.2
sp|Q13315|ATM_HUMAN	ATM	NLS[+80]DIDQSFNK	ATM	1.1036	-6.8539	0.9976	3.2	0.32	>200	≥625	≥2.8	1.1464	-4.321	0.9867	8	80	>20,000	≥250	≥2.4	1.1193	-4.6041	0.9916	3.2	32	>20,000	≥625	≥2.8
sp|Q14116|IL18_HUMAN	IL18	ISTLSC[+57]ENK	IL18	1.0086	-5.7135	0.9996	1.28	0.128	>200	≥1562.5	≥3.2	1.0421	-5.0837	0.9961	3.2	32	>20,000	≥625	≥2.8	1.0353	-4.8333	0.9879	3.2	32	>20,000	≥625	≥2.8
sp|Q5UIP0|RIF1_HUMAN	RIF1	ASQGLLSSIENSESDSSEAK	RIF1	0.95948	-5.7768	0.9963	20	2	>200	≥100	≥2	0.82435	-2.6032	0.9459	1.28	12.8	>20,000	≥1562.5	≥3.2	0.81078	-3.6578	0.9879	8	80	>20,000	≥250	≥2.4
sp|Q7Z7D3|VTCN1_HUMAN	VTCN1	EGVLGLVHEFK	VTCN1	1.0256	-6.2468	0.9925	3.2	0.32	>200	≥625	≥2.8	0.78441	-4.494	0.9819	8	80	>20,000	≥250	≥2.4	0.53961	-6.8756	0.8984	8	80	>20,000	≥250	≥2.4
sp|Q86VB7|C163A_HUMAN	CD163	LVDGVTEC[+57]SGR	CD163	0.70498	-3.6122	0.9898	2000	200	200	≥1	≥0	1.2103	-4.9393	0.9997	32	320	>200,000	≥625	≥2.8	1.1086	-3.74	0.991	80	800	>200,000	≥250	≥2.4
sp|Q8TDQ0|HAVR2_HUMAN	HAVCR2	GAC[+57]PVFEC[+57]GNVVLR	HAVCR2	1.0505	-4.8773	0.9975	3.2	0.32	>200	≥625	≥2.8	1.0582	-4.6653	0.9956	1.28	12.8	>20,000	≥1562.5	≥3.2	1.0533	-5.8361	0.9876	3.2	32	>20,000	≥625	≥2.8
sp|Q92956|TNR14_HUMAN	TNFRSF14	EDEYPVGSEC[+57]C[+57]PK	TNFRSF14	0.99109	-6.3666	0.991	20	2	>200	≥100	≥2	0.83536	-5.3968	0.9951	0.512	5.12	>20,000	≥3906.3	≥3.6	0.89178	-6.4411	0.9794	1.28	12.8	>20,000	≥1562.5	≥3.2
sp|Q9BQ51|PD1L2_HUMAN	PDCD1LG2	ATLLEEQLPLGK	PDCD1LG2	1.0282	-4.6578	0.9916	0.512	0.0512	>200	≥3906.3	≥3.6	1.0332	-3.2198	0.997	1.28	12.8	>20,000	≥1562.5	≥3.2	0.99904	-3.6111	0.9926	1.28	12.8	>20,000	≥1562.5	≥3.2
sp|Q9H400|LIME1_HUMAN	LIME1	SSTC[+57]GAGTPPASSC[+57]PSLGR	LIME1	0.83604	-0.92298	0.8999	20	2	>200	≥100	≥2							≥0	≥0	0.92716	-0.44925	0.921	80	800	>20,000	≥25	≥1.4
sp|Q9H400|LIME1_HUMAN	LIME1	SSTC[+57]GAGT[+80]PPASSC[+57]PSLGR	LIME1	0.80696	2.3454	0.8832	3.2	0.32	>200	≥625	≥2.8	0.94335	1.364	0.8477	8	80	>20,000	≥250	≥2.4	0.78802	2.578	0.9887	80	800	>20,000	≥25	≥1.4
sp|Q9H7M9|VISTA_HUMAN	VSIR	GHDVTFYK	VSIR	0.53042	-2.7376	0.9602	20000	2000	>2000	≥1	≥0	0.83315	-1.6934	0.961	32	320	20000	≥62.5	≥1.8	0.54191	-3.801	0.9591	80	800	>200,000	≥250	≥2.4
sp|Q9NZQ7|PD1L1_HUMAN	CD274	NIIQFVHGEEDLK	CD274	1.1339	-2.6729	0.9806	1.28	0.128	>200	≥1562.5	≥3.2	1.0645	-1.6378	0.9617	1.28	12.8	>20,000	≥1562.5	≥3.2	1.0315	-1.9633	0.9892	1.28	12.8	2000	≥156.3	≥2.2

## Sheet: S5_repeat
Supplemental Table 5. Repeatability characterization figures of merit. Intra-assay refers to within day repeatability. Inter-assay refers to between day repeatability. Number of days >LLOQ reports measurements above LLOQ for the spiked peptides.
Protein Name	Gene Symbol	Peptide Modified Sequence		Avg INTRA CV FFPE	Low	Med	High	INTER CV FFPE	Low	Med	High	Avg INTRA CV Plasma	Low	Med	High	INTER CV Plasma	Low	Medium	High
sp|O43927|CXL13_HUMAN	CXCL13	SIVC[+57]VDPQAEWIQR			0.0735403	0.0641249	0.0249327		0.0931404	0.116562	0.0898573		0.135962	0.0565212	0.0350736		0.109023	0.249712	0.132089
sp|O75144|ICOSL_HUMAN	ICOSLG	GLYDVVSVLR			0.0780722	0.0611362	0.0298967		0.138334	0.150315	0.118408		0.111609	0.044189	0.0385404		0.116454	0.268748	0.13419
sp|P02778|CXL10_HUMAN	CXCL10	VEIIATMK			0.103497	0.0258963	0.0252575		0.131174	0.185306	0.145888		0.124124	0.0433346	0.03917		0.185522	0.336755	0.234243
sp|P04083|ANXA1_HUMAN	ANXA1	GVDEATIIDILTK			0.0842	0.078373	0.0709479		0.0806304	0.08382	0.110665		0.153789	0.137053	0.0829287		0.261872	0.262383	0.200245
sp|P04083|ANXA1_HUMAN	ANXA1	AAYLQETGKPLDETLK			0.0439397	0.0432161	0.142781		0.0869858	0.101385	0.221882		0.189552	0.107063	0.0892471		0.485114	0.486359	0.439114
sp|P04233|HG2A_HUMAN	CD74	C[+57]QEEVSHIPAVHPGSFRPK			0.166156	0.128112	0.0366637		0.19736	0.181297	0.0856649		0	0	0		0	0	0
sp|P04406|G3P_HUMAN	GAPDH	GALQNIIPASTGAAK			0.0488054	0.0473276	0.0177368		0.0296837	0.0660564	0.0863569		0	0	0		0	0	0
sp|P05362|ICAM1_HUMAN	ICAM1	DGTFPLPIGESVTVTR			0.100036	0.0910311	0.0383176		0.0957252	0.0904437	0.0815503		0.136342	0.066176	0.065855		0.180408	0.0995408	0.125759
sp|P08571|CD14_HUMAN	CD14	FPAIQNLALR			0.0255323	0.0468929	0.0711553		0.0625478	0.063142	0.123037		0.120603	0.0518928	0.0360969		0.171725	0.220088	0.152101
sp|P08575|PTPRC_HUMAN	PTPRC	LFLAEFQSIPR			0.0747403	0.0461415	0.0330537		0.135369	0.0887125	0.0945823		0.426821	0.399457	0.140429		0.739424	0.296706	0.521989
sp|P08575|PTPRC_HUMAN	PTPRC	DPPSEPSPLEAEFQR			0.0538731	0.0569142	0.0516854		0.115745	0.0919266	0.110435		0.353823	0.165934	0.237343		0	0.380469	0.259701
sp|P09382|LEG1_HUMAN	LGALS1	SFVLNLGK			0.0828348	0.0557002	0.045919		0.277099	0.310884	0.222731		0.205456	0.174278	0.125178		0.22382	0.333133	0.312435
sp|P13501|CCL5_HUMAN	CCL5	EYFYTSGK			0.0711715	0.357486	0.106201		0.239198	0	0.188594		0.242997	0.230659	0.0937273		0.222878	0.394131	0.382953
sp|P16284|PECA1_HUMAN	PECAM1	DQNFVILEFPVEEQDR			0.0567793	0.0409291	0.0520685		0.0507003	0.0824098	0.078948		0.0410618	0.00277665	0.0260568		0	0	0.0382023
sp|P19320|VCAM1_HUMAN	VCAM1	TQIDSPLSGK			0.0729189	0.0370803	0.0187203		0.0946176	0.110094	0.11693		0.0913467	0.0313386	0.0227617		0.164894	0.271936	0.18451
sp|P20138|CD33_HUMAN	CD33	ILIPGTLEPGHSK			0.0730363	0.0362024	0.0346897		0.0899314	0.126853	0.13345		0.123802	0.0479667	0.0439252		0.140577	0.217932	0.142409
sp|P21589-2|5NTD_HUMAN	NT5E	VIYPAVEGR			0.0739402	0.035768	0.0208441		0.0923709	0.102876	0.111539		0.144776	0.0487638	0.0361835		0.161075	0.294881	0.153562
sp|P25445|TNR6_HUMAN	FAS	EAYDTLIK			0.0700722	0.0537079	0.0506928		0.0477724	0.0585685	0.078661		0	0	0		0	0	0
sp|P25445|TNR6_HUMAN	FAS	EAY[+80]DTLIK			0	0	0		0	0	0		0	0	0		0	0	0
sp|P25786|PSA1_HUMAN	PSMA1	ETLPAEQDLTTK			0.0577486	0.0485768	0.0186117		0.0908295	0.0807485	0.0893826		0.282575	0.197596	0.124197		0.490349	0.299716	0.4152
sp|P25942|TNR5_HUMAN	CD40	YC[+57]DPNLGLR			0.113176	0.0482881	0.0512494		0.130226	0.179013	0.246672		0.137161	0.0485699	0.0364403		0.116201	0.223772	0.122938
sp|P25942|TNR5_HUMAN	CD40	SC[+57]SPGFGVK			0.062978	0.0326825	0.0293269		0.0704256	0.0854209	0.104229		0.133246	0.0372346	0.0302137		0.100585	0.223137	0.117529
sp|P31997|CEAM8_HUMAN	CEACAM8	IIGYVISNQQITPGPAYSNR			0.0543556	0.05975	0.0391532		0.0585204	0.108789	0.0996513		0.127493	0.042246	0.0546114		0.121079	0.250482	0.111015
sp|P32970|CD70_HUMAN	CD70	LYWQGGPALGR			0.0654227	0.0485356	0.0230708		0.0797575	0.0998224	0.105821		0.122399	0.0461878	0.033216		0.142373	0.177775	0.0844867
sp|P35354|PGH2_HUMAN	PTGS2	ALPPVPDDC[+57]PTPLGVK			0.0767572	0.0504079	0.0297174		0.0924237	0.111822	0.107278		0.125107	0.0501489	0.0512667		0.118575	0.187615	0.0999704
sp|P38570|ITAE_HUMAN	ITGAE	VSYQLQTPEGQTDHPQPILDR			0.0854746	0.0543231	0.0377684		0.112734	0.166712	0.149729		0.150231	0.0710414	0.041852		0.187837	0.344812	0.184648
sp|P40763|STAT3_HUMAN	STAT3	TGVQFTTK			0.0722308	0.0348353	0.0429336		0.0865859	0.102705	0.083719		0.110292	0.0525454	0.0325313		0.129981	0.230036	0.127962
sp|P41273|TNFL9_HUMAN	TNFSF9	EGPELSPDDPAGLLDLR			0.0853464	0.0880978	0.0957262		0.192123	0.214328	0.181185		0.17558	0.0625404	0.0600578		0.232975	0.279215	0.180615
sp|P42224|STAT1_HUMAN	STAT1	YTYEHDPITK			0.0813698	0.0432487	0.034312		0.0859384	0.0511637	0.0713851		0.149444	0.0560139	0.0446596		0.123792	0.180012	0.106246
sp|P42226-2|STAT6_HUMAN	STAT6	GYVPATIK			0.0942305	0.0348135	0.0170154		0.133676	0.135415	0.142826		0.133845	0.0453764	0.0320801		0.176191	0.281252	0.187221
sp|P49961|ENTP1_HUMAN	ENTPD1	SLSNYPFDFQGAR			0.0565023	0.0581627	0.0264826		0.0958248	0.0782791	0.092499		0.126385	0.0582216	0.0364		0.126563	0.214774	0.124302
sp|P78423|X3CL1_HUMAN	CX3CL1	ALGTSPELPTGVTGSSGTR			0.0437565	0.0470936	0.0346441		0.0833582	0.103477	0.106068		0.139226	0.0724193	0.0556746		0.148497	0.251371	0.154034
sp|P78536|ADA17_HUMAN	ADAM17	VDNEELLPK			0.136373	0.0816117	0.03305		0.100782	0.101519	0.171675		0.145324	0.105293	0.0440414		0.169063	0.10756	0.148482
sp|P78540|ARGI2_HUMAN	ARG2	TFDLLIGK			0.0674282	0.035742	0.0235843		0.13511	0.182624	0.172098		0.147054	0.0707393	0.047826		0.208416	0.320316	0.200503
sp|Q00653|NFKB2_HUMAN	NFKB2	IEVDLVTHSDPPR			0.115227	0.0598724	0.0682032		0.118392	0.10634	0.125741		0.188152	0.117447	0.0691946		0.193289	0.305814	0.133717
sp|Q02223|TNR17_HUMAN	TNFRSF17	SLPAALSATEIEK			0.0658412	0.055997	0.0917307		0.06184	0.0645595	0.127042		0	0	0		0	0	0
sp|Q02223|TNR17_HUMAN	TNFRSF17	SLPAALS[+80]ATEIEK			0	0	0		0	0	0		0	0	0		0	0	0
sp|Q03519|TAP2_HUMAN	TAP2	EAVGGLQTVR			0.0594673	0.0398122	0.0328573		0.0806113	0.0904498	0.0970712		0.134602	0.0446672	0.0267937		0.141337	0.228878	0.120733
sp|Q07011|TNR9_HUMAN	TNFRSF9	NQIC[+57]SPC[+57]PPNSFSSAGGQR			0	0	0		0	0	0		0	0	0		0	0	0
sp|Q08722|CD47_HUMAN	CD47	STVPTDFSSAK			0.0573627	0.0360634	0.0404941		0.0705278	0.0777185	0.0729346		0.111966	0.0528259	0.0614752		0.127996	0.19455	0.0849002
sp|Q13315|ATM_HUMAN	ATM	SLEISQSYTTTQR			0.091485	0.0490683	0.0273501		0.118313	0.123322	0.100912		0.1382	0.0618333	0.0364667		0.133085	0.19736	0.109367
sp|Q13315|ATM_HUMAN	ATM	SLEIS[+80]QSYTTTQR			0.0971536	0.0544772	0.0287635		0.17349	0.193795	0.133241		0.144029	0.0624937	0.0546894		0.125811	0.177498	0.148542
sp|Q13315|ATM_HUMAN	ATM	NLSDIDQSFNK			0.370062	0.0569302	0.100265		0.107116	0.297109	0.136187		0.124415	0.0499819	0.0520774		0.215536	0.249463	0.279174
sp|Q13315|ATM_HUMAN	ATM	NLS[+80]DIDQSFNK			0.453374	0.103513	0.144579		0.058876	0.200921	0.072058		0.106394	0.0590015	0.045356		0.136497	0.212486	0.214625
sp|Q14116|IL18_HUMAN	IL18	ISTLSC[+57]ENK			0.0642407	0.0279817	0.0197362		0.0775253	0.104561	0.121103		0.119286	0.0355871	0.0248952		0.128817	0.223321	0.121853
sp|Q5UIP0|RIF1_HUMAN	RIF1	ASQGLLSSIENSESDSSEAK			0.162169	0.0935602	0.172556		0.239935	0.27355	0.372736		0.173839	0.109371	0.118442		0.249157	0.259254	0.151963
sp|Q7Z7D3|VTCN1_HUMAN	VTCN1	EGVLGLVHEFK			0.074575	0.0525291	0.0219412		0.230085	0.191213	0.117635		0.108348	0.0866248	0.0702147		0.223354	0.218834	0.166262
sp|Q86VB7|C163A_HUMAN	CD163	LVDGVTEC[+57]SGR			0.0999102	0.0669551	0.0429443		0.178936	0.0788724	0.178525		0.00735979	0.050716	0.0707384		0.182884	0	0.182943
sp|Q8TDQ0|HAVR2_HUMAN	HAVCR2	GAC[+57]PVFEC[+57]GNVVLR			0.0647946	0.0566523	0.0370625		0.0925078	0.141061	0.139838		0.142309	0.0576105	0.0420405		0.151105	0.247997	0.133176
sp|Q92956|TNR14_HUMAN	TNFRSF14	EDEYPVGSEC[+57]C[+57]PK			0.151047	0.0961909	0.160928		0.215119	0.148128	0.28665		0.222283	0.104179	0.0916102		0.184214	0.278155	0.111028
sp|Q9BQ51|PD1L2_HUMAN	PDCD1LG2	ATLLEEQLPLGK			0.0803327	0.0553051	0.0303595		0.0905805	0.147936	0.125542		0.101691	0.0523037	0.0389498		0.134167	0.24016	0.139777
sp|Q9H400|LIME1_HUMAN	LIME1	SSTC[+57]GAGTPPASSC[+57]PSLGR			0	0	0		0	0	0		0	0	0		0	0	0
sp|Q9H400|LIME1_HUMAN	LIME1	SSTC[+57]GAGT[+80]PPASSC[+57]PSLGR			0	0	0		0	0	0		0	0	0		0	0	0
sp|Q9H7M9|VISTA_HUMAN	VSIR	GHDVTFYK			0	0	0		0	0	0		0	0	0		0	0	0
sp|Q9NZQ7|PD1L1_HUMAN	CD274	NIIQFVHGEEDLK			0.100842	0.0764698	0.0307644		0.189594	0.290234	0.204347		0.147173	0.0996955	0.0714978		0.257445	0.278972	0.217184

## Sheet: S6_stability
Supplemental Table 6. Stability characterization figures of merit for qualified assays. Variation is the range of duplicate measurements divided by the mean. Percent difference is relative to the control sample. Control sample is analyzed immediately (i.e. without storage).
				Variation							% Difference
Gene Symbol	Peptide Modified Sequence	Stability CV FFPE	-80C 5 weeks	Two freeze/thaws	Within 8 hours	8 hours at 4C	48 hours at 4C	Stability PCTDIFF FFPE	-80C 5 weeks	Two freeze/thaws	Within 8 hours	8 hours at 4C	48 hours at 4C	Stability CV Plasma	-80C 5 weeks	Two freeze/thaws	Within 8 hours	8 hours at 4C	48 hours at 4C	Stability PCT DIFF Plasma	-80C 5 weeks	Two freeze/thaws	Within 8 hours	8 hours at 4C	48 hours at 4C
CXCL13	SIVC[+57]VDPQAEWIQR		0.00704609	0.0269474	0.1139	0.00491659	0.0242652		0.0205575	0.056111	0	0.0254761	0.0135261		0.011933	0.0530542	0.0549156	0.0555211	0.0521788		0.0565745	0.0770898	0	0.135103	0.177151
ICOSLG	GLYDVVSVLR		0.0360163	0.0236471	0.0983664	0.0414721	0.0228243		0.0280575	0.0609933	0	0.0141684	0.0198341		0.00695199	0.0163959	0.0653796	0.0227347	0.0322636		-0.00323249	0.0240316	0	0.0478496	0.0605927
CXCL10	VEIIATMK		0.0143067	0.0264011	0.0308322	0.0247916	0.0328832		-0.0600055	-0.0345931	0	-0.0138957	-0.0178195		0.0373217	0.013984	0.0319117	0.0187345	0.00791664		-0.025901	0.000882093	0	0.0422211	0.115956
ANXA1	AAYLQETGKPLDETLK		0.00991321	0.00397261	0.0583773	0.00678872	0.00909083		0.00633163	0.0353106	0	0.00499516	0.0120158		0.0323618	0.178521	0.210135	0.0166568	0.0658264		0.178424	-0.040592	0	0.0171559	0.0333539
ANXA1	GVDEATIIDILTK		0.0337687	0.140487	0.0557053	0.0762334	0.0137897		0.0667571	0.10487	0	0.00101545	-0.0616057		0.157384	0.199187	0.103867	0.223615	0.183138		0.0335201	0.0356633	0	0.10576	0.107067
CD74	C[+57]QEEVSHIPAVHPGSFRPK		0.10047	0.139122	0.123665	0.0690999	0.120454		-0.0204367	0.0458118	0	-0.191391	-0.0468231
GAPDH	GALQNIIPASTGAAK		0.0772379	0.0850359	0.0604113	0.0695731	0.025353		0.0650838	0.0605349	0	0.0231686	0.00980244		0.506346	0.733994	0.787851	0.755611	0.599881		0.161961	0.421985	0	0.243278	0.363376
ICAM1	DGTFPLPIGESVTVTR		0.0982964	0.059827	0.109643	0.0556169	0.107462		-0.0237678	0.000554983	0	-0.0599355	-0.112142		0.0621994	0.0828505	0.0824963	0.0485535	0.129478		0.0493117	0.0602485	0	0.0844386	0.0346678
CD14	FPAIQNLALR		0.0282514	0.0135493	0.0841591	0.0172984	0.0022368		-0.00900288	-0.00450358	0	0.00147177	-0.0248091		0.010101	0.00248638	0.0870687	0.00680436	0.0348166		-0.0365628	-0.0479317	0	-0.0149129	0.0381182
PTPRC	DPPSEPSPLEAEFQR		0.0260228	0.0576831	0.0561401	0.0714507	0.0251683		0.0478221	0.0249151	0	-0.00452168	0.0842053
PTPRC	LFLAEFQSIPR		0.0309735	0.0260495	0.0894784	0.00965086	0.0136119		0.0659655	0.0813396	0	0.0601484	0.000453049		0.436714	0.426019	0.320374	0.480761	0.45551		0.267006	0.313553	0	0.377907	0.537506
LGALS1	SFVLNLGK		0.0261341	0.0122405	0.134054	0.0369421	0.0457421		-0.000871777	0.0645398	0	0.0688362	0.0807174		0.188793	0.0890087	0.249103	0.102559	0.153067		0.137397	0.249509	0	0.248572	0.46727
CCL5	EYFYTSGK		0.268241	0.144212	0.418635	0.171843	0.110059		-0.164669	-0.219808	0	-0.0670161	0.0194328		0.347412	0.202905	0.421776	0.0689673	0.243402		-0.00387735	-0.0671026	0	-0.0147875	0.330116
PECAM1	DQNFVILEFPVEEQDR		0.0632152	0.0229815	0.0834878	0.0114324	0.0293512		0.0420504	0.0566935	0	0.0388463	0.00987964						0.037954				0		0.0257779
VCAM1	TQIDSPLSGK		0.018918	0.0445773	0.0929443	0.0159518	0.033045		0.0208114	0.0513307	0	0.0333897	0.010187		0.00874092	0.0363932	0.0488509	0.0288675	0.0182875		0.0487934	0.0575501	0	0.0832374	0.0945823
CD33	ILIPGTLEPGHSK		0.0165092	0.0112899	0.0594629	0.00504372	0.00707436		-0.0296615	-0.0111752	0	-0.030297	-0.0343935		0.0260755	0.0163373	0.0372567	0.027593	0.0193917		-0.00154724	-0.0113921	0	0.0126384	0.0647912
NT5E	VIYPAVEGR		0.0251693	0.0321238	0.0735917	0.019358	0.0105433		0.018289	0.039086	0	0.00472713	0.00865913		0.0296112	0.0294066	0.0418334	0.0404782	0.0223347		0.091293	0.0688205	0	0.122989	0.130775
FAS	EAYDTLIK								-0.0383061	-0.0394336	0	-0.0347385	-0.0145338
PSMA1	ETLPAEQDLTTK		0.0443377	0.0397088	0.0831172	0.029122	0.0359876		0.0413542	0.0815577	0	0.0540776	0.0211822		0.235968	0.218008	0.164749	0.337245	0.300458		0.144337	0.207122	0	0.160354	0.198093
CD40	SC[+57]SPGFGVK		0.030018	0.0128191	0.0751225	0.00620714	0.0130045		-0.00963236	0.00974004	0	-0.00560894	-0.0214295		0.0357603	0.0111071	0.0392597	0.0539766	0.041611		-0.0293813	-0.0315178	0	0.0326008	0.037117
CD40	YC[+57]DPNLGLR		0.0243368	0.0451773	0.0147784	0.0373228	0.0325677		-0.00417204	0.0276483	0	0.0794725	0.0405035		0.0265537	0.00719978	0.0352257	0.0589232	0.0399863		-0.0396339	-0.0209017	0	0.0442365	0.0323237
CEACAM8	IIGYVISNQQITPGPAYSNR		0.0241807	0.00711853	0.0983943	0.0409707	0.0298132		-0.00158135	0.0360541	0	0.0744882	0.0368208		0.0105601	0.0237329	0.0655259	0.0036875	0.0191679		0.0390126	0.0290804	0	0.0559173	0.0640707
CD70	LYWQGGPALGR		0.0312765	0.0418409	0.0857695	0.0234316	0.0204987		0.0373679	0.0534345	0	0.0181764	-0.0373547		0.0165022	0.00678486	0.035535	0.040299	0.0276764		0.0557338	0.0420747	0	0.112541	0.0947755
PTGS2	ALPPVPDDC[+57]PTPLGVK		0.0080677	0.0415415	0.0856983	0.0385179	0.0150503		0.004408	0.035284	0	0.0463864	-0.0362388		0.0288666	0.00722662	0.0478	0.00739065	0.0468514		0.0804488	-0.0079187	0	-0.0172465	0.0477333
ITGAE	VSYQLQTPEGQTDHPQPILDR		0.0426602	0.0394798	0.115393	0.0282249	0.0156688		-0.0279952	0.00849622	0	-0.00765853	0.0324367		0.0100853	0.0556029	0.112672	0.0422404	0.0433555		0.0308386	0.0262148	0	0.0972627	0.152175
STAT3	TGVQFTTK		0.0494463	0.0199862	0.0366581	0.010445	0.0443116		-0.0155543	0.0219049	0	-0.000145407	-0.00749005		0.0205465	0.0134438	0.0561939	0.024525	0.0320663		0.0480728	0.0660738	0	0.166561	0.139557
TNFSF9	EGPELSPDDPAGLLDLR		0.070741	0.0278184	0.116709	0.0538448	0.0746081		0.00797177	0.0840744	0	-0.012025	0.0143235		0.0143822	0.0412013	0.0548446	0.0950137	0.0464325		-0.0808969	-0.059964	0	0.0343113	0.0571701
STAT1	YTYEHDPITK		0.0143956	0.0340166	0.0597809	0.00951078	0.020654		-0.001785	0.00342312	0	-0.0104672	-0.0228081		0.033714	0.0372816	0.0439831	0.0518351	0.0484318		0.0128063	-0.0458463	0	0.040116	0.00287728
STAT6	GYVPATIK		0.0127958	0.0102024	0.0773218	0.0416233	0.00707044		-0.0606697	-0.0104131	0	-0.0298212	-0.0172509		0.0139509	0.0051357	0.0682427	0.0533318	0.0271626		-0.0120146	-0.0339985	0	0.0468526	0.0491373
ENTPD1	SLSNYPFDFQGAR		0.03268	0.0167498	0.0814004	0.0151661	0.00673253		0.0189482	0.0799017	0	0.0229576	-0.0254493		0.0302242	0.0395579	0.0836494	0.00661618	0.0160148		0.0463882	0.0120313	0	0.1121	0.103019
CX3CL1	ALGTSPELPTGVTGSSGTR		0.0246824	0.0173234	0.0712778	0.00431124	0.00602108		-0.0132644	0.017216	0	-0.0122574	-0.0356349		0.0232162	0.0442505	0.041257	0.0305015	0.00473614		-0.00194082	0.0292591	0	0.0617246	0.10527
ADAM17	VDNEELLPK		0.0770086	0.153731	0.139879	0.0117834	0.141815		-0.0538055	-0.177105	0	-0.157792	-0.175366		0.124957	0.108118	0.106292	0.0851396	0.147339		0.219594	0.113545	0	0.0186162	0.0497673
ARG2	TFDLLIGK		0.00873139	0.0264651	0.0812121	0.0103006	0.0239542		-0.0674992	-0.0261297	0	-0.0147151	-0.00991691		0.0376003	0.0401862	0.0969275	0.0163867	0.0248646		-0.0375981	-0.0306932	0	0.0199607	0.132564
NFKB2	IEVDLVTHSDPPR		0.0361374	0.00726807	0.0752713	0.0348156	0.0237775		0.030545	0.0667095	0	-0.00208304	-0.00896566		0.013316	0.0254769	0.0685783	0.0390631	0.016092		0.00715036	0.0145535	0	0.0697958	0.119715
TNFRSF17	SLPAALSATEIEK			0.129902	0.0865446	0.0443844	0.0781777		-0.0715853	0.00801525	0	-0.0983473	-0.0669341
TAP2	EAVGGLQTVR		0.021452	0.0155782	0.0926367	0.0113722	0.0105535		0.0227906	0.0543495	0	0.0385839	0.00472539		0.010935	0.0286964	0.072747	0.0257519	0.0408696		0.0147455	-0.0102064	0	0.0628335	0.0710564
CD47	STVPTDFSSAK		0.0330523	0.0203817	0.061394	0.0211213	0.00772399		0.00521848	0.0762913	0	0.0632721	0.0324852		0.0258839	0.0204812	0.041914	0.0341587	0.0619268		-0.0177725	0.0167495	0	0.0565373	0.0811153
ATM	NLS[+80]DIDQSFNK		0.258558	0.0453329	0.205058	0.0894685	0.230407		0.200497	0.0229762	0	-0.154672	-0.083307		0.031944	0.0390868	0.0583919	0.0204375	0.0194703		0.0377715	0.0503913	0	0.030609	0.100221
ATM	NLSDIDQSFNK		0.116877	0.0362316	0.0933258	0.0755955	0.0246983		0.116297	0.0603259	0	-0.00370796	-0.00515353		0.0549848	0.0311747	0.0570149	0.0111484	0.0377059		0.0191665	0.0284292	0	0.0414352	0.0774384
ATM	SLEIS[+80]QSYTTTQR		0.021448	0.0678411	0.109834	0.0781627	0.0621115		0.0168237	0.0412806	0	0.0387453	-0.00502533		0.0444639	0.0351475	0.0976181	0.0280403	0.0233847		0.0247724	0.0345982	0	0.0722165	0.106895
ATM	SLEISQSYTTTQR		0.0187045	0.034809	0.105979	0.036744	0.0138027		0.0335485	0.0388915	0	0.00705201	0.00104179		0.0287289	0.0120634	0.0612732	0.0520564	0.0182307		0.0278853	0.0140647	0	0.100448	0.0675908
IL18	ISTLSC[+57]ENK		0.00462522	0.00793292	0.0532996	0.0103088	0.00531094		-0.0160048	0.0108876	0	-0.00566479	-0.0177904		0.027928	0.0180705	0.0312331	0.0358173	0.0205791		0.00468224	-0.00426879	0	0.041838	0.0534657
RIF1	ASQGLLSSIENSESDSSEAK		0.113091	0.0811966	0.0947395	0.0515535	0.097055		0.0277552	-0.0365409	0	-0.0294701	-0.0343116		0.124384	0.0827916	0.130247	0.192317	0.162935		-0.0154417	-0.156243	0	-0.0776788	0.0358796
VTCN1	EGVLGLVHEFK		0.00376796	0.0307157	0.0425543	0.026495	0.0253146		0.0858772	0.0249106	0	0.0236968	-0.0163365		0.0315327	0.0249203	0.0701168	0.0706431	0.0648397		0.0754392	0.0275637	0	0.0879212	0.0685363
CD163	LVDGVTEC[+57]SGR		0.0663359	0.0442376	0.132109	0.0469842	0.0333456		0.0931793	0.0999157	0	0.100184	0.0491647
HAVCR2	GAC[+57]PVFEC[+57]GNVVLR		0.0159185	0.0154927	0.0846371	0.0177544	0.0261606		0.0167049	0.00840158	0	0.00864161	-0.0119715		0.0548746	0.0789283	0.0309982	0.0393907	0.0472248		0.0617747	0.0986709	0	0.10801	0.142608
TNFRSF14	EDEYPVGSEC[+57]C[+57]PK		0.0695735	0.0352495	0.123239	0.0673743	0.00553444		0.00767741	0.0359556	0	0.060749	0.0497879		0.114035	0.0662797	0.10684	0.075983	0.0912898		0.0711315	-0.0597117	0	0.0662822	0.11675
PDCD1LG2	ATLLEEQLPLGK		0.0310427	0.0124455	0.0512718	0.0239974	0.0154737		0.00450874	0.0109757	0	-0.011643	0.00267714		0.0420083	0.0313232	0.0584446	0.0295687	0.021169		0.0160623	-0.00555654	0	0.034998	0.0641062
CD274	NIIQFVHGEEDLK		0.164456	0.00973081	0.173473	0.318868	0.128932		0.112821	0.104846	0	0.348937	-0.0406534		0.0754331	0.0294033	0.193004	0.296554	0.16938		-0.233568	0.0674658	0	-0.212554	0.197662

## Sheet: S7_mAb characterization
				Supplemental Table 7. Characterization of antibodies in immunoassay applications. Each antibody was screened by immunoblot assay against its corresponding commercial purified recombinant protein and up to five human cell lines: HeLa, Jurkat, A549, MCF7, and NCI-H226 by traditional immunoblot assay. Clones were also tested in an automated immunoblot assay (WES system). Finally, clones were tested …
Protein Name	Gene Symbol	Peptide Modified Sequence	Pep Label	Ab Portal ID	WB recombinant protein	WB lysate	IHC (NCI 60 cell array)	Reference	Link
sp|P04083|ANXA1_HUMAN	ANXA1	AAYLQETGKPLDETLK	ANXA1_AAYL	CPTC-ANXA1-4	Neg	Neg	not tested	PMID: 25512614	https://pubmed.ncbi.nlm.nih.gov/25512614/
sp|P04083|ANXA1_HUMAN	ANXA1	GVDEATIIDILTK	ANXA1_GVDE	CPTC-ANXA1-5	Neg	Neg	not tested	PMID: 25512614	https://pubmed.ncbi.nlm.nih.gov/25512614/
sp|P78540|ARGI2_HUMAN	ARG2	TFDLLIGK	ARG2_TFDL	CPTC-ARG2-1	Neg	Pos	Neg	this paper
sp|Q13315|ATM_HUMAN	ATM	SLEIS[+80]QSYTTTQR	ATM_pS_SLEI	CPTC-ATM-2	not tested	not tested	not tested	PMID: 29474155	https://pubmed.ncbi.nlm.nih.gov/29474155/
sp|Q13315|ATM_HUMAN	ATM	SLEISQSYTTTQR	ATM_SLEI	CPTC-ATM-2	not tested	not tested	not tested	PMID: 29474155	https://pubmed.ncbi.nlm.nih.gov/29474155/
sp|Q13315|ATM_HUMAN	ATM	NLS[+80]DIDQSFNK	ATM_pS_NLSD	CPTC-ATM-4	not tested	not tested	not tested	PMID: 29474155	https://pubmed.ncbi.nlm.nih.gov/29474155/
sp|Q13315|ATM_HUMAN	ATM	NLSDIDQSFNK	ATM_NLSD	CPTC-ATM-4	not tested	not tested	not tested	PMID: 29474155	https://pubmed.ncbi.nlm.nih.gov/29474155/
sp|P13501|CCL5_HUMAN	CCL5	EYFYTSGK	CCL5_EYFY	CPTC-CCL5-2	not tested	not tested	not tested	this paper
sp|P08571|CD14_HUMAN	CD14	FPAIQNLALR	CD14_FPAI	CPTC-CD14-1	Neg	Pos	Neg	this paper
sp|Q86VB7|C163A_HUMAN	CD163	LVDGVTEC[+57]SGR	CD163_LVDG	CPTC-CD163-1	not tested	not tested	not tested	this paper
sp|Q9NZQ7|PD1L1_HUMAN	CD274	NIIQFVHGEEDLK	CD274_NIIQ	CPTC-CD274-1	Pos	Pos	Pos	this paper
sp|P20138|CD33_HUMAN	CD33	ILIPGTLEPGHSK	CD33_ILIP	CPTC-CD33-1	Pos	Pos	Neg	this paper
sp|P25942|TNR5_HUMAN	CD40	YC[+57]DPNLGLR	CD40_YCDP	CPTC-CD40-1	Neg	Pos	Neg	this paper
sp|P25942|TNR5_HUMAN	CD40	SC[+57]SPGFGVK	CD40_SCSP	CPTC-CD40-4	Neg	not tested	not tested	this paper
sp|Q08722|CD47_HUMAN	CD47	STVPTDFSSAK	CD47_STVP	CPTC-CD47-4	Neg	Pos	Neg	this paper
sp|P32970|CD70_HUMAN	CD70	LYWQGGPALGR	CD70_LYWQ	CPTC-CD70-1	Neg	not tested	not tested	this paper
sp|P04233|HG2A_HUMAN	CD74	C[+57]QEEVSHIPAVHPGSFRPK	CD74_CQEE	CPTC-CD74-1	Pos	Pos	Neg	this paper
sp|P31997|CEAM8_HUMAN	CEACAM8	IIGYVISNQQITPGPAYSNR	CEACAM8_IIGY	CPTC-CEACAM8-2	Neg	not tested	not tested	this paper
sp|P78423|X3CL1_HUMAN	CX3CL1	ALGTSPELPTGVTGSSGTR	CX3CL1_ALGT	CPTC-CX3CL1-1	Pos	not tested	not tested	this paper
sp|P02778|CXL10_HUMAN	CXCL10	VEIIATMK	CXCL10_VEII	CPTC-CXCL10-1	Neg	Pos	Pos	this paper
sp|O43927|CXL13_HUMAN	CXCL13	SIVC[+57]VDPQAEWIQR	CXCL13_SIVC	CPTC-CXCL13-1	Neg	Neg	Neg	this paper
sp|P49961|ENTP1_HUMAN	ENTPD1	SLSNYPFDFQGAR	ENTPD1_SLSN	CPTC-ENTPD1-1	Pos	Pos	Neg	this paper
sp|P25445|TNR6_HUMAN	FAS	EAY[+80]DTLIK	FAS_pY_EAYD	CPTC-FAS-1	Neg	Neg	Neg	this paper
sp|P04406|G3P_HUMAN	GAPDH	GALQNIIPASTGAAK	GAPDH_GALQ	CPTC-GAPDH-1	Pos	Pos	Neg	PMID: 34359745	https://pubmed.ncbi.nlm.nih.gov/34359745/
sp|Q8TDQ0|HAVR2_HUMAN	HAVCR2	GAC[+57]PVFEC[+57]GNVVLR	HAVCR2_GACP	CPTC-HAVCR2-1	Neg	not tested	not tested	this paper
sp|P05362|ICAM1_HUMAN	ICAM1	DGTFPLPIGESVTVTR	ICAM1_DGTF	CPTC-ICAM1-1	Pos	not tested	not tested	this paper
sp|O75144|ICOSL_HUMAN	ICOSLG	GLYDVVSVLR	ICOSLG_GLYD	CPTC-ICOSLG-1	Pos	Neg	Pos	this paper
sp|Q14116|IL18_HUMAN	IL18	ISTLSC[+57]ENK	IL18_ISTL	CPTC-IL18-4	Neg	Neg	not tested	PMID: 25512614	https://pubmed.ncbi.nlm.nih.gov/25512614/
sp|P38570|ITAE_HUMAN	ITGAE	VSYQLQTPEGQTDHPQPILDR	ITGAE_VSYQ	CPTC-ITGAE-1	Pos	Neg	Neg	this paper
sp|P09382|LEG1_HUMAN	LGALS1	SFVLNLGK	LGALS1_SFVL	CPTC-LGALS1-1	Neg	Neg	not tested	PMID: 25512614	https://pubmed.ncbi.nlm.nih.gov/25512614/
sp|Q9H400|LIME1_HUMAN	LIME1	SSTC[+57]GAGT[+80]PPASSC[+57]PSLGR	LIME1_pS_SSTC	CPTC-LIME1-1	Neg	not tested	Neg	PMID: 34359745	https://pubmed.ncbi.nlm.nih.gov/34359745/
sp|Q9H400|LIME1_HUMAN	LIME1	SSTC[+57]GAGTPPASSC[+57]PSLGR	LIME1_SSTC	CPTC-LIME1-1	Neg	not tested	Neg	PMID: 34359745	https://pubmed.ncbi.nlm.nih.gov/34359745/
sp|Q00653|NFKB2_HUMAN	NFKB2	IEVDLVTHSDPPR	NFKB2_IEVD	CPTC-NFKB2-1	Neg	Neg	not tested	PMID: 25512614	https://pubmed.ncbi.nlm.nih.gov/25512614/
sp|P21589-2|5NTD_HUMAN	NT5E	VIYPAVEGR	NT5E_VIYP	CPTC-NT5E-1	not tested	not tested	not tested	this paper
sp|Q9BQ51|PD1L2_HUMAN	PDCD1LG2	ATLLEEQLPLGK	PDCD1LG2_ATLL	CPTC-PDCD1LG2-1	Pos	Pos	Neg	this paper
sp|P25786|PSA1_HUMAN	PSMA1	ETLPAEQDLTTK	PSMA1_ETLP	CPTC-PSMA1-1	Pos	Pos	Neg	this paper
sp|P35354|PGH2_HUMAN	PTGS2	ALPPVPDDC[+57]PTPLGVK	PTGS2_ALPP	CPTC-PTGS2-1	Pos	Pos	Neg	this paper
sp|P08575|PTPRC_HUMAN	PTPRC	LFLAEFQSIPR	PTPRC_LFLA	CPTC-PTPRC-1	not tested	not tested	not tested	PMID: 34136904	https://pubmed.ncbi.nlm.nih.gov/34136904/
sp|P08575|PTPRC_HUMAN	PTPRC	DPPSEPSPLEAEFQR	PTPRC_DPPS	CPTC-PTPRC-2	not tested	not tested	not tested	PMID: 34136904	https://pubmed.ncbi.nlm.nih.gov/34136904/
sp|P42224|STAT1_HUMAN	STAT1	YTYEHDPITK	STAT1_YTYE	CPTC-STAT1-1	Pos	Neg	Neg	this paper
sp|P40763|STAT3_HUMAN	STAT3	TGVQFTTK	STAT3_TGVQ	CPTC-STAT3-1	Neg	Neg	Neg	this paper
sp|P42226-2|STAT6_HUMAN	STAT6	GYVPATIK	STAT6_GYVP	CPTC-STAT6-1	not tested	not tested	not tested	this paper
sp|Q03519|TAP2_HUMAN	TAP2	EAVGGLQTVR	TAP2_EAVG	CPTC-TAP2-1	Neg	Neg	Neg	this paper
sp|Q92956|TNR14_HUMAN	TNFRSF14	EDEYPVGSEC[+57]C[+57]PK	TNFRSF14_EDEY	CPTC-TNFRSF14-3	Neg	not tested	not tested	this paper
sp|Q02223|TNR17_HUMAN	TNFRSF17	SLPAALS[+80]ATEIEK	TNFRSF17_pS_SLPA	CPTC-TNFRSF17-1	Neg	Neg	Neg	PMID: 34359745	https://pubmed.ncbi.nlm.nih.gov/34359745/
sp|Q07011|TNR9_HUMAN	TNFRSF9	NQIC[+57]SPC[+57]PPNSFSSAGGQR	TNFRSF9_NQIC	CPTC-TNFRSF9-5	Neg	not tested	not tested	this paper
sp|P41273|TNFL9_HUMAN	TNFSF9	EGPELSPDDPAGLLDLR	TNFSF9_EGPE	CPTC-TNFSF9-1	Neg	not tested	not tested	this paper
sp|P19320|VCAM1_HUMAN	VCAM1	TQIDSPLSGK	VCAM1_TQID	CPTC-VCAM1-1	Pos	Neg	Neg	this paper
sp|Q9H7M9|VISTA_HUMAN	VSIR	GHDVTFYK	VSIR_GHDV	CPTC-VSIR-2	not tested	not tested	not tested	this paper
sp|Q7Z7D3|VTCN1_HUMAN	VTCN1	EGVLGLVHEFK	VTCN1_EGVL	CPTC-VTCN1-2	Pos	not tested	not tested	this paper
